# Supplementary material for: Nucleophosmin 1 cooperates with the methyltransferase DOT1L to preserve peri-nucleolar heterochromatin organization by regulating H3K27me3 levels and DNA repeats expression
Source: Epigenetics Chromatin. 2023 Sep 28;16:36. doi: 10.1186/s13072-023-00511-9 (PMC10537513; doi:10.1186/s13072-023-00511-9)
Supplement: Supplementary file 1 — Additional file 1: Figure S1. A) Immunoblot analysis DOT1L/NPM1 interaction in N2a cell extract using either DOT1L antibody (DOT1L-IP) or NPM1 antibody (NPM1-IP). The asterisk indicates the position of endogenous DOT1L. B) top) single fluorescence channels corresponding to Fig. 1B; bottom) controls for proximity ligation assay (in situ PLA), showing stainings without both primary antibodies (left upper two panels), omitting one primary antibody at a time (NPM1, upper right two panels; FLAG, lower left two panels) or in presence of both primary antibodies (lower right two panels). In all cases, HA was used as DOT1L transfection control. (Scale bar 10µm). C) top) immunoblot analysis of DOT1L co-IP in control conditions or after EGS protein crosslinking using NPM1 antibody.We were not able to detect DOT1L in EGS conditions, probably due to the large size of protein complexes formed that are not able to enter the gel. The lower arrow indicates monomeric NPM1. The upper arrow indicates oligomeric NPM1 and in complex with additional proteins. Dash lines indicate the 55kDa (monomeric NPM1) and 130kDa (oligomeric NPM1) protein marker bands; bottom) the same membrane as in the top panel, left side, but probing was done against DOT1L using HA antibody. Figure S2 A) Picture of N2a cells growing in DMEM medium 3 days after NPM1 KD. Cells depleted of NPM1 (KD) consume less culture medium (pink medium) compared to control cells (yellow medium). B) Immunofluorescence image showing an example of N2a nuclei after 3 days of NPM1 knockdown (NPM1 KD) using GFP antibody to mark the transfected cells (red) and activated caspase 3 antibody (aCASP3, green) to mark cells undergoing apoptosis. Arrow indicates a cell undergoing nuclear fragmentation (NF) as shown by the lack of DAPI staining. (Scale bar 10µm). Images were taken using an AxioImager M2 fluorescence microscope with a 40x objective. C) Data point plot showing the percentage of transfected cells (GFP positive) expressing aCASP3 or [file 13072_2023_511_MOESM1_ESM.zip › New folder/E&C_Cell_CyCle_Analysis_Izzo.xlsx]

## Sheet: Sheet1
250723	CTR1	KD1	CTR2	KD2	CTR3	KD3
G1	51.5	47	52.5	48.5				Average	G1_CTR	G2_CTR	S_CTR	G1_KD	G2_KD	S_KD
G2	29.4	40.5	28.4	39.2					51.5	29.4	16.8	47	40.5	8.5
S	16.8	8.5	16.8	8.5					33.6	40.8	20.8	43.2	41.5	6.6
									49.7	37.9	6.4	49	37.1	5.6
240723	CTR1	KD1	CTR2	KD2	CTR3	KD3			total cells
G1	33.6	43.2						CTR1	97.7	KD1	96
G2	40.8	41.5						CTR2	95.2	KD2	91.3
S	20.8	6.6						CTR3	94	KD3	91.7
170723	CTR1	KD1	CTR2	KD2	CTR3	KD3		Av. Norm	G1_CTR	G2_CTR	S_CTR	G1_KD	G2_KD	S_KD
G1	49.7	49							52.7124	30.0921	17.1955	48.9583	42.1875	8.85417
G2	37.9	37.1							35.2941	42.8571	21.8487	47.3165	45.4545	7.22892
S	6.4	5.6							52.8723	40.3191	6.80851	53.4351	40.458	6.10687
