# Supplementary material for: Nucleophosmin 1 cooperates with the methyltransferase DOT1L to preserve peri-nucleolar heterochromatin organization by regulating H3K27me3 levels and DNA repeats expression
Source: Epigenetics Chromatin. 2023 Sep 28;16:36. doi: 10.1186/s13072-023-00511-9 (PMC10537513; doi:10.1186/s13072-023-00511-9)
Supplement: Supplementary file 1 — Additional file 1: Figure S1. A) Immunoblot analysis DOT1L/NPM1 interaction in N2a cell extract using either DOT1L antibody (DOT1L-IP) or NPM1 antibody (NPM1-IP). The asterisk indicates the position of endogenous DOT1L. B) top) single fluorescence channels corresponding to Fig. 1B; bottom) controls for proximity ligation assay (in situ PLA), showing stainings without both primary antibodies (left upper two panels), omitting one primary antibody at a time (NPM1, upper right two panels; FLAG, lower left two panels) or in presence of both primary antibodies (lower right two panels). In all cases, HA was used as DOT1L transfection control. (Scale bar 10µm). C) top) immunoblot analysis of DOT1L co-IP in control conditions or after EGS protein crosslinking using NPM1 antibody.We were not able to detect DOT1L in EGS conditions, probably due to the large size of protein complexes formed that are not able to enter the gel. The lower arrow indicates monomeric NPM1. The upper arrow indicates oligomeric NPM1 and in complex with additional proteins. Dash lines indicate the 55kDa (monomeric NPM1) and 130kDa (oligomeric NPM1) protein marker bands; bottom) the same membrane as in the top panel, left side, but probing was done against DOT1L using HA antibody. Figure S2 A) Picture of N2a cells growing in DMEM medium 3 days after NPM1 KD. Cells depleted of NPM1 (KD) consume less culture medium (pink medium) compared to control cells (yellow medium). B) Immunofluorescence image showing an example of N2a nuclei after 3 days of NPM1 knockdown (NPM1 KD) using GFP antibody to mark the transfected cells (red) and activated caspase 3 antibody (aCASP3, green) to mark cells undergoing apoptosis. Arrow indicates a cell undergoing nuclear fragmentation (NF) as shown by the lack of DAPI staining. (Scale bar 10µm). Images were taken using an AxioImager M2 fluorescence microscope with a 40x objective. C) Data point plot showing the percentage of transfected cells (GFP positive) expressing aCASP3 or [file 13072_2023_511_MOESM1_ESM.zip › New folder/E&C_ChIPs_Izzo.xlsx]

## Sheet: NPM1_KD_H3K79me2
N1	CTR	KD		KD/CTR			N1	CTR	KD	KD/CTR
DOT1L	1.03951	2.48159		2.38726			gSAT	0.00372557	0.0263664	7.07714
NPM1	3.91836	7.79185		1.98855			mSAT	0.0036271	0.0347852	9.59035
EZH1	13.466	16.3736		1.21592			IAP	0.0378625	0.124934	3.29968
EZH2	2.08328	7.4738		3.58752			LINE	0.0126794	0.0494559	3.9005
CTCF	1.40222	4.86939		3.47263			MERVL	0.0163903	0.0628253	3.83308
KDM3A	2.66786	46.9422		17.5955			ETN	0.00414205	0.010349	2.49852
N2	K79_CTR	K79_KD		KD/CTR			N2	K79_CTR	K79_KD	KD/CTR
DOT1L	0.0190349	0.057803		3.03669			gSAT	0.192596	2.54611	13.2199
NPM1	0.0494268	0.193729		3.91951			mSAT	0.178959	2.59056	14.4757
EZH1	0.2322	0.431037		1.85632			IAP	0.746465	4.33695	5.80999
EZH2	0.0397114	0.282367		7.11047			LINE	0.267731	2.67409	9.98799
CTCF	0.0231227	0.181745		7.86004			MERVL	0.431725	3.34609	7.7505
KDM3A	0.122146	0.52422		4.29175			ETN	0.241062	3.05436	12.6704
C3T1.2	0.180681	0.253158		1.40113
N3	K79_CTR	K79_KD		KD/CTR			N3	K79_CTR	K79_KD	KD/CTR
DOT1L	0.0503755	0.130287		2.58631			gSAT	0.166073	0.167684	1.0097
NPM1	0.0862256	0.356529		4.13484			mSAT	0.134274	0.0919985	0.685157
EZH1	0.153242	1.03874		6.77846			IAP	0.189464	0.200965	1.0607
EZH2	0.0817971	0.74663		9.12782			LINE	0.135973	0.225085	1.65536
CTCF	0.110655	0.280176		2.53198			MERVL	0.218238	0.451592	2.06926
KDM3A	0.274358	1.41416		5.15441			ETN	0.11802	0.220371	1.86723
C3T1.2	0.0191995	0.0303041		1.57838
N4	K79_CTR	K79_KD		KD/CTR			N4	K79_CTR	K79_KD	KD/CTR
DOT1L	0.464982	0.662913		1.42567			gSAT	0.0105825	0.0266933	2.5224
NPM1	1.0212	0.95758		0.937703			mSAT	0.00877107	0.0217302	2.47749
EZH1	1.31025	1.17553		0.897176			IAP	0.146709	0.19057	1.29897
EZH2	0.844725	1.31786		1.56011			LINE	0.019394	0.0275768	1.42193
CTCF	0.820172	0.911591		1.11146			MERVL	0.0441639	0.104384	2.36356
KDM3A	1.47328	0.364864		0.247654			ETN	0.0101634	0.0186774	1.83772
C3T1.2	0.412897	0.317014		0.76778
N5	CTR	KD		KD/CTR
DOT1L	0.118672	0.352831		2.97316
NPM1	0.0153377	0.168495		10.9857
EZH1	0.0658494	0.34951		5.30772
EZH2	0.0148832	0.20533		13.7961
CTCF	0.147784	0.273412		1.85007
KDM3A	0.000352662	0.0520229		147.515
C3T2.1	0.300624	0.404393		1.34518

## Sheet: NPM1_KD_H3K27me3
N1	CTR	KD		KD/CTR
gSAT	2.32716	2.1733		0.933886
mSAT	0.706431	2.01206		2.8482
IAP	0.713046	2.31569		3.24761
LINE	0.748435	3.01692		4.03096
ETN	1.08474	2.71861		2.50622
MRVL	0.429987	1.32516		3.08187
N2	CTR	KD		KD/CTR
gSAT	0.568022	1.58416		2.7889
mSAT	0.365637	1.50158		4.10675
IAP	0.836937	5.5704		6.6557
LINE	1.25344	4.60501		3.67389
ETN	1.69635	7.54498		4.44778
MERVL	1.37112	5.40282		3.94044
N3	CTR	KD		KD/CTR
gSAT	0.035432	0.05306		1.49752
mSAT	0.044826	0.049957		1.11446
IAP	0.14198	0.202044		1.42305
LINE	0.172295	0.497601		2.88808
ETN	0.533832	0.662932		1.24184
MERVL	0.35932	0.603703		1.68013
N4	CTR	KD		KD/CTR
gSAT	0.00117876	0.00473753		4.01908
mSAT	0.00225887	0.00408039		1.80639
IAP	0.00152847	0.00250401		1.63825
LINE	0.0101073	0.010774		1.06596
MERVL	0.0121924	0.0158652		1.30124
ETN	0.00549344	0.0108658		1.97796

## Sheet: NPM1_KD_H3K9me2
N1	CTR	KD		KD/CTR
gSAT	0.0625229	0.0466282		0.745778
mSAT	0.0505086	0.0552886		1.09464
IAP	0.121925	0.0416457		0.341568
LINE	0.320972	0.130344		0.406092
MERVL	0.238874	0.199376		0.834652
ETN	0.157173	0.0864204		0.549844
N2	CTR	KD		KD/CTR
gSAT	0.0104408	0.0373575		3.57802
mSAT	0.00712949	0.0228616		3.20662
IAP	0.022408	0.0404425		1.80483
LINE	0.0055692	0.0164527		2.95423
MERVL	0.0100757	0.0274165		2.72106
ETN	0.0157137	0.0393093		2.50159
N3	CTR	KD		KD/CTR
gSAT	0.208422	1.74815		8.38756
mSAT	0.207284	1.82713		8.81464
IAP	0.327523	2.23494		6.82376
LINE	0.358716	1.87342		5.22256
MERVL	0.431638	2.04184		4.73044
ETN	0.309491	2.08785		6.74606
N3	K9_CTR	K9_KD		KD/CTR
gSAT	0.983138	0.899056		0.914475
mSAT	0.729071	0.280633		0.384918
IAP	0.36624	1.07339		2.93085
LINE	1.138	2.23707		1.9658
MERVL	1.15831	1.10305		0.952292
ETN	0.498952	1.08358		2.17171

## Sheet: OE_FLAG
		IgG	DOT1L	IgG	NPM1		DOT1L	NPM1
	N1	3.98218e-05	0.0242092	0.0186702	0.065409		607.938	3.5034
	N2	0.000701925	0.00139087	0.000692352	0.00380448		1.98151	5.49501
	N3	0.0192044	0.385096	0.0650936	0.619912		20.0525	9.52339

## Sheet: DOT1L_OE_H3K79me2
N1	K79_CTR	K79_OE1	OE/CTR			N1	K79_CTR	K79_OE	OE1/CTR
DOT1L	0.0190349	0.0652179	3.42623			gSAT	0.0105825	0.0545425	5.15404
NPM1	0.0494268	0.229411	4.64143			mSAT	0.00877107	0.046496	5.30106
EZH1	0.184648	0.48471	2.62505			IAP	0.146709	0.175757	1.198
EZH2	0.0366898	0.215522	5.87416			LINE	0.019394	0.0655595	3.38041
CTCF	0.0231227	0.227221	9.82676			MERVL	0.0441639	0.107516	2.43448
KDM3A	0.121945	0.430174	3.52759			ETN	0.0101634	0.0432256	4.25307
C3-T2.1	0.159054	0.159054	1
N2	K79_CTR	K79_OE	OE/CTR			N2	K79_CTR	K79_OE	OE1/CTR
DOT1L	0.0492722	0.227268	4.61249			gSAT	0.166073	0.325496	1.95996
NPM1	0.086037	0.327635	3.80807			mSAT	0.134274	0.403344	3.0039
EZH1	0.150618	0.479037	3.18048			IAP	0.189464	0.486131	2.56582
EZH2	0.0796521	0.239332	3.00472			LINE	0.135973	0.250537	1.84254
CTCF	0.109582	0.281828	2.57185			MERVL	0.218238	0.374098	1.71417
KDM3A	0.273086	0.318884	1.16771			ETN	0.11802	0.164169	1.39103
C3-T2.1	0.513424	0.362757	0.706545
N3	K79_CTR	K79_OE	OE/CTR			N3	OE1	OE2	OE1/CTR
DOT1L	0.464982	0.701952	1.50963			gSAT	0.0145783	0.00204216	3.91304
NPM1	1.0212	1.43435	1.40458			mSAT	0.0168754	0.00179316	4.6526
EZH1	1.31025	1.44757	1.1048			IAP	0.0983375	0.0243048	2.59722
EZH2	0.844725	2.23832	2.64976			LINE	0.0373899	0.0186072	2.94888
CTCF	0.820172	1.85066	2.25643			MERVL	0.0393755	0.00776799	2.40237
KDM3A	1.47328	0.733848	0.498105			ETN	0.0116725	0.000847996	2.81805
C3-T2.1	0.412897	0.34084	0.825485

## Sheet: DOT1L_OE_H3K27me3
N1	CTR	OE		OE/CTR
gSAT	0.105053	0.390308		3.71534
mSAT	0.0927244	0.430722		4.64519
IAP	0.318841	1.50853		4.73131
LINE	0.431911	1.43797		3.32932
ETN	0.797795	2.49362		3.12564
MRVL	0.0796764	0.0482337		0.605371
N2	K27_CTR	K27_OE		OE/CTR
gSAT	0.000280693	0.00234877		8.36775
mSAT	0.0003196	0.00255297		7.98801
IAP	0.000811997	0.00466293		5.74255
LINE	0.00138096	0.00543401		3.93495
ETN	0.00691267	0.0359219		5.19653
MRVL	0.00312255	0.0170538		5.46151
N3	CTR	OE		OE/CTR
gSAT	0.568022	0.579932		1.02097
mSAT	0.365637	0.44826		1.22597
IAP	0.836937	1.66917		1.99437
LINE	1.25344	1.78694		1.42563
ETN	1.69635	2.29711		1.35415
MERVL	1.37112	1.42402		1.03858
N4	CTR	OE		OE/CTR
gSAT	0.00117876	0.00674337		5.72075
mSAT	0.00225887	0.00639052		2.82908
IAP	0.00152847	0.00222934		1.45854
LINE	0.0101073	0.0110815		1.09638
MERVL	0.0121924	0.0133681		1.09643
ETN	0.00549344	0.00925838		1.68535

## Sheet: DOT1L_OE_H3K9me2
N1	CTR	OE		OE/CTR
gSAT	0.0625229	0.149726		2.39474
mSAT	0.0505086	0.159086		3.14967
IAP	0.121925	0.124985		1.0251
LINE	0.320972	0.291147		0.907079
MERVL	0.238874	0.226126		0.946633
ETN	0.157173	0.234434		1.49157
N2	CTR	OE		OE1/CTR
gSAT	0.0104408	0.00581001		0.55647
mSAT	0.00712949	0.00433678		0.608288
IAP	0.022408	0.00460591		0.205548
LINE	0.0055692	0.00169368		0.304115
MERVL	0.0100757	0.00256733		0.254805
ETN	0.0157137	0.0073948		0.470594
N3	K9_CTR	K9_OE
gSAT	0.983138	1.09567		1.11447
mSAT	0.729071	1.89866		2.60422
IAP	0.36624	0.57234		1.56275
LINE	1.138	0.918909		0.807481
MERVL	1.15831	0.880188		0.759893
ETN	0.498952	0.90212		1.80803
