# Supplementary material for: Nucleophosmin 1 cooperates with the methyltransferase DOT1L to preserve peri-nucleolar heterochromatin organization by regulating H3K27me3 levels and DNA repeats expression
Source: Epigenetics Chromatin. 2023 Sep 28;16:36. doi: 10.1186/s13072-023-00511-9 (PMC10537513; doi:10.1186/s13072-023-00511-9)
Supplement: Supplementary file 1 — Additional file 1: Figure S1. A) Immunoblot analysis DOT1L/NPM1 interaction in N2a cell extract using either DOT1L antibody (DOT1L-IP) or NPM1 antibody (NPM1-IP). The asterisk indicates the position of endogenous DOT1L. B) top) single fluorescence channels corresponding to Fig. 1B; bottom) controls for proximity ligation assay (in situ PLA), showing stainings without both primary antibodies (left upper two panels), omitting one primary antibody at a time (NPM1, upper right two panels; FLAG, lower left two panels) or in presence of both primary antibodies (lower right two panels). In all cases, HA was used as DOT1L transfection control. (Scale bar 10µm). C) top) immunoblot analysis of DOT1L co-IP in control conditions or after EGS protein crosslinking using NPM1 antibody.We were not able to detect DOT1L in EGS conditions, probably due to the large size of protein complexes formed that are not able to enter the gel. The lower arrow indicates monomeric NPM1. The upper arrow indicates oligomeric NPM1 and in complex with additional proteins. Dash lines indicate the 55kDa (monomeric NPM1) and 130kDa (oligomeric NPM1) protein marker bands; bottom) the same membrane as in the top panel, left side, but probing was done against DOT1L using HA antibody. Figure S2 A) Picture of N2a cells growing in DMEM medium 3 days after NPM1 KD. Cells depleted of NPM1 (KD) consume less culture medium (pink medium) compared to control cells (yellow medium). B) Immunofluorescence image showing an example of N2a nuclei after 3 days of NPM1 knockdown (NPM1 KD) using GFP antibody to mark the transfected cells (red) and activated caspase 3 antibody (aCASP3, green) to mark cells undergoing apoptosis. Arrow indicates a cell undergoing nuclear fragmentation (NF) as shown by the lack of DAPI staining. (Scale bar 10µm). Images were taken using an AxioImager M2 fluorescence microscope with a 40x objective. C) Data point plot showing the percentage of transfected cells (GFP positive) expressing aCASP3 or [file 13072_2023_511_MOESM1_ESM.zip › New folder/E&C_RT_DOT1L_OE_Izzo.xlsx]

## Sheet: RT_DOT1L_OE_SATELLITES
N1	OE/CTR
g_Sat	0.0499105
m_Sat	0.0527364
IAP	3.67698
LINE	0.40895
MERVL	0.516154
ETN	0.926746
N2	OE/CTR
g_Sat	0.0130884
m_Sat	0.0142356
IAP	0.55877
LINE	0.0333421
MERVL	0.0479913
ETN	0.133361
N3	OE/CTR
g_Sat	0.606335
m_Sat	0.41251
IAP	1.14411
LINE	0.644145
MERVL	0.747577
ETN	0.987444
N4	OE/CTR
g_Sat	0.0127179
m_Sat	0.0137036
IAP	1.12876
LINE	0.0628218
MERVL	0.0509474
ETN	0.289998
N5	OE/CTR
g_Sat	0.00500191
m_Sat	0.0026253
IAP	0.0726119
LINE	0.00120469
MERVL	0.00468302
ETN	0.0113648
N6	OE/CTR
g_Sat	0.00355304
m_Sat	0.00368527
IAP	0.700582
LINE	0.0177687
MERVL	0.0283233
ETN	0.106896

## Sheet: RT_DOT1L_OE_TARGETS
	CTR	OE/CTR
		DOT1L	NPM1	EZH1	EZH2	CTCF	KDM3a
	1	15,221100*	1.56365	0.853377	2.80849	1.02431	0.442316
	1	6.65828	1.51669	1.79295	1.48494	1.06575
	1	5.90958	3.16062	1.42632	110,791000*	5.39521	1.49804
	1	4.08238	3.59176	2.03818	2.2274	6.73657	1.73163
	1	2.6024	1.27216	0.783904	1.26932	0.856653	1.25435
	1	1.91538	1.61014	0.241197	0.596754	2.60909	1.03344
	1	1.47338	1.5905	0.658112	4.91257	3.477	1.32755
	CTR	DOT1L	EZH1
	1	15,221100*	0.853377
	1	6.65828	1.79295
	1	5.90958	1.42632
	1	4.08238	2.03818
	1	2.50009	0.476973
	1	1.91538	0.241197
	1	1.47338	0.658112
		DOT1L	EZH2
		15,221100*	2.80849
		6.65828	1.48494
		5.90958
		4.08238	2.2274
		2.6024	1.26932
		1.91538	0.596754				110,791000*
		1.47338	4.91257
		DOT1L	CTCF
		15,221100*	1.02431
		6.65828	1.06575
		5.90958	5.39521
		4.08238	6.73657
		2.6024	0.856653
		1.91538	2.60909
		1.47338	3.477
