# Supplementary material for: Nucleophosmin 1 cooperates with the methyltransferase DOT1L to preserve peri-nucleolar heterochromatin organization by regulating H3K27me3 levels and DNA repeats expression
Source: Epigenetics Chromatin. 2023 Sep 28;16:36. doi: 10.1186/s13072-023-00511-9 (PMC10537513; doi:10.1186/s13072-023-00511-9)
Supplement: Supplementary file 2 — Additional file 2: Table S1. List of genes with differential enrichment of H3K79me2 upon NPM1 KD. [file 13072_2023_511_MOESM2_ESM.xlsx]

## Sheet: Sheet1
ENSEMBL	SYMBOL	Chrom	Start	End	Name	Score	Strand	Conc	Conc_Npm1KD	Conc_control	Fold	p.value	FDR	annotation
ENSMUSG00000000078	Klf6	chr13	5861431	5871121	DiffBind	0	.	12.34	12.16	12.5	-0.34	6.24e-08	6.47e-06	Promoter (<=1kb)
ENSMUSG00000000093	Tbx2	chr11	85833300	85841498	DiffBind	0	.	12.06	11.9	12.21	-0.31	0.000563	0.0106	Promoter (<=1kb)
ENSMUSG00000000120	Ngfr	chr11	95578148	95587993	DiffBind	0	.	12.23	12.02	12.41	-0.39	8.84e-07	5.92e-05	Promoter (<=1kb)
ENSMUSG00000000386	Mx1	chr16	97392166	97432908	DiffBind	0	.	13.66	13.53	13.77	-0.24	2.1e-08	2.69e-06	Exon (ENSMUST00000047275/ENSMUSG00000040605, exon 2 of 9)
ENSMUSG00000000567	Sox9	chr11	112782114	112787417	DiffBind	0	.	11.74	11.55	11.91	-0.35	0.000279	0.00606	Promoter (<=1kb)
ENSMUSG00000000568	Hnrnpd	chr5	99958081	99981273	DiffBind	0	.	14.2	14.09	14.3	-0.21	0.000143	0.00366	Promoter (<=1kb)
ENSMUSG00000000628	Hk2	chr6	82740487	82774533	DiffBind	0	.	14.43	14.32	14.54	-0.22	6.91e-05	0.0021	Promoter (<=1kb)
ENSMUSG00000000787	Ddx3x	chrX	13278412	13290128	DiffBind	0	.	12.17	12.06	12.27	-0.21	0.00211	0.0288	Promoter (<=1kb)
ENSMUSG00000001120	Pcbp3	chr10	76762782	76922690	DiffBind	0	.	17.5	17.35	17.65	-0.3	2.35e-17	2.59e-14	Promoter (<=1kb)
ENSMUSG00000001120	Pcbp3	chr10	76922805	76977448	DiffBind	0	.	16.15	16.02	16.28	-0.26	3.92e-07	2.88e-05	Promoter (<=1kb)
ENSMUSG00000001228	Uhrf1	chr17	56303442	56318672	DiffBind	0	.	12.71	12.6	12.82	-0.21	0.00431	0.0468	Promoter (<=1kb)
ENSMUSG00000001300	Efnb2	chr8	8659332	8690981	DiffBind	0	.	14.85	14.78	14.92	-0.15	0.00023	0.00526	Promoter (<=1kb)
ENSMUSG00000001305	Rrp15	chr1	186734999	186752288	DiffBind	0	.	14.27	14.19	14.34	-0.15	0.000258	0.00572	Promoter (<=1kb)
ENSMUSG00000001847	Rac1	chr5	143502880	143529482	DiffBind	0	.	14.77	14.7	14.83	-0.13	0.00306	0.0372	Promoter (<=1kb)
ENSMUSG00000001918	Slc1a5	chr7	16781276	16797647	DiffBind	0	.	13.17	13.01	13.32	-0.31	0.000105	0.00292	Promoter (<=1kb)
ENSMUSG00000001924	Uba1	chrX	20662801	20673276	DiffBind	0	.	11.86	11.75	11.97	-0.23	0.00296	0.0365	Promoter (<=1kb)
ENSMUSG00000002222	Rmnd5a	chr6	71400985	71407105	DiffBind	0	.	9.54	9.76	9.26	0.5	0.00171	0.0246	Promoter (1-2kb)
ENSMUSG00000002222	Rmnd5a	chr6	71408518	71423356	DiffBind	0	.	11.08	11.25	10.88	0.37	6.4e-05	0.002	Exon (ENSMUST00000002292/ENSMUSG00000002222, exon 6 of 9)
ENSMUSG00000002477	Snrpd1	chr18	10617621	10630667	DiffBind	0	.	13.19	13.1	13.28	-0.18	0.00196	0.0271	Promoter (<=1kb)
ENSMUSG00000002718	Cse1l	chr2	166906047	166926472	DiffBind	0	.	13.65	13.56	13.73	-0.18	0.000168	0.00414	Promoter (<=1kb)
ENSMUSG00000002835	Chaf1a	chr17	56040204	56060495	DiffBind	0	.	13.27	13.2	13.35	-0.15	0.00184	0.026	Promoter (<=1kb)
ENSMUSG00000002996	Hbp1	chr12	31940817	31950148	DiffBind	0	.	11.46	11.57	11.33	0.24	0.00131	0.0201	Promoter (<=1kb)
ENSMUSG00000003031	Cdkn1b	chr6	134928803	134952172	DiffBind	0	.	13.42	13.28	13.56	-0.28	1.8e-07	1.58e-05	Distal Intergenic
ENSMUSG00000003154	Foxj2	chr6	122818093	122828556	DiffBind	0	.	10.87	11.09	10.61	0.48	0.000778	0.0136	Promoter (<=1kb)
ENSMUSG00000003228	Grk5	chr19	60890523	60898998	DiffBind	0	.	10.54	10.7	10.36	0.34	0.00389	0.0439	Promoter (<=1kb)
ENSMUSG00000003452	Bicd1	chr6	149409074	149429507	DiffBind	0	.	12.12	12.24	11.99	0.25	0.00186	0.0262	Promoter (<=1kb)
ENSMUSG00000003847	Nfat5	chr8	107346142	107355512	DiffBind	0	.	9.77	10.01	9.49	0.52	0.00322	0.0386	Promoter (<=1kb)
ENSMUSG00000003955	Fam162a	chr16	36058676	36085186	DiffBind	0	.	13.53	13.46	13.59	-0.13	0.00327	0.039	Promoter (<=1kb)
ENSMUSG00000003992	Ssbp2	chr13	91460990	91481143	DiffBind	0	.	13.83	13.74	13.91	-0.17	0.000549	0.0104	Promoter (<=1kb)
ENSMUSG00000004099	Dnmt1	chr9	20935166	20952827	DiffBind	0	.	13.44	13.32	13.55	-0.24	0.000119	0.00319	Promoter (<=1kb)
ENSMUSG00000004207	Psap	chr10	60276382	60301949	DiffBind	0	.	14.55	14.44	14.65	-0.21	0.000267	0.00587	Promoter (<=1kb)
ENSMUSG00000004221	Ikbkg	chrX	74414745	74424995	DiffBind	0	.	10.87	10.74	11	-0.26	0.00402	0.0448	Promoter (<=1kb)
ENSMUSG00000004233	Wars2	chr3	99141638	99153524	DiffBind	0	.	10.75	10.88	10.6	0.28	0.00339	0.04	Promoter (<=1kb)
ENSMUSG00000004264	Phb2	chr6	124701291	124715950	DiffBind	0	.	13.33	13.25	13.41	-0.16	0.00107	0.0174	Promoter (<=1kb)
ENSMUSG00000004383	Large1	chr8	73080355	73089354	DiffBind	0	.	9.89	10.1	9.65	0.44	0.0041	0.0453	Intron (ENSMUST00000004497/ENSMUSG00000004383, intron 5 of 14)
ENSMUSG00000004455	Ppp1ccb	chr5	122157106	122174273	DiffBind	0	.	14.01	13.89	14.11	-0.23	1.9e-05	0.000767	Promoter (<=1kb)
ENSMUSG00000004455	Ppp1cc	chr5	122157106	122174273	DiffBind	0	.	14.01	13.89	14.11	-0.23	1.9e-05	0.000767	Promoter (<=1kb)
ENSMUSG00000004530	Coro1c	chr5	113873541	113908730	DiffBind	0	.	15.29	15.16	15.41	-0.25	4.87e-09	7.21e-07	Promoter (<=1kb)
ENSMUSG00000004568	Arhgef18	chr8	3387614	3429674	DiffBind	0	.	15.29	15.19	15.38	-0.19	4.65e-07	3.34e-05	Promoter (<=1kb)
ENSMUSG00000004633	Chn2	chr6	54037066	54063375	DiffBind	0	.	13.94	13.84	14.03	-0.19	4.25e-06	0.000218	Promoter (<=1kb)
ENSMUSG00000004633	Chn2	chr6	54064233	54096294	DiffBind	0	.	13.44	13.36	13.52	-0.16	0.00157	0.0231	Exon (ENSMUST00000138930/ENSMUSG00000004633, exon 2 of 2)
ENSMUSG00000004880	Lbr	chr1	181826502	181843862	DiffBind	0	.	13.19	13.11	13.27	-0.16	0.00302	0.0369	Promoter (<=1kb)
ENSMUSG00000004980	Hnrnpa2b1	chr6	51458907	51482708	DiffBind	0	.	14.12	14	14.23	-0.23	1.82e-06	0.000109	Promoter (<=1kb)
ENSMUSG00000005034	Prkacb	chr3	146780937	146813694	DiffBind	0	.	12.87	12.95	12.78	0.18	0.001	0.0166	Promoter (<=1kb)
ENSMUSG00000005148	Klf5	chr14	99298578	99313824	DiffBind	0	.	12.19	12.02	12.35	-0.34	8.44e-08	8.32e-06	Promoter (<=1kb)
ENSMUSG00000005198	Polr2a	chr11	69744729	69758570	DiffBind	0	.	13.11	13.01	13.2	-0.19	0.00155	0.0227	Promoter (<=1kb)
ENSMUSG00000005225	Plekha8	chr6	54595031	54613619	DiffBind	0	.	11.46	11.61	11.3	0.31	0.00236	0.0309	Promoter (<=1kb)
ENSMUSG00000005493	Msh4	chr3	153905179	153913706	DiffBind	0	.	12.5	12.36	12.64	-0.28	1.49e-06	9.1e-05	Promoter (<=1kb)
ENSMUSG00000005506	Celf1	chr2	90940384	91002661	DiffBind	0	.	15.4	15.33	15.47	-0.14	0.00117	0.0185	Promoter (<=1kb)
ENSMUSG00000005534	Insr	chr8	3221166	3279761	DiffBind	0	.	14.2	14.28	14.12	0.16	0.00126	0.0196	Promoter (<=1kb)
ENSMUSG00000005610	Eif4g2	chr7	111072167	111083040	DiffBind	0	.	12.64	12.52	12.75	-0.23	0.000289	0.00617	Promoter (<=1kb)
ENSMUSG00000005611	Irag1	chr7	110973933	110981938	DiffBind	0	.	10.92	11.08	10.75	0.33	0.00142	0.0215	Promoter (<=1kb)
ENSMUSG00000005667	Mthfd2	chr6	83306228	83317625	DiffBind	0	.	12.6	12.47	12.72	-0.25	9.61e-06	0.000432	Promoter (<=1kb)
ENSMUSG00000005698	Ctcf	chr8	105622303	105636382	DiffBind	0	.	11.26	11.42	11.07	0.35	0.00025	0.00557	Promoter (<=1kb)
ENSMUSG00000006304	Arpc2	chr1	74236182	74268877	DiffBind	0	.	14.73	14.65	14.81	-0.16	8.15e-05	0.00239	Promoter (<=1kb)
ENSMUSG00000006369	Fbln1	chr15	85205909	85227624	DiffBind	0	.	13.44	13.3	13.57	-0.27	4e-06	0.00021	Promoter (<=1kb)
ENSMUSG00000006456	Rbm14	chr19	4794098	4811690	DiffBind	0	.	13.94	13.82	14.04	-0.22	1.32e-05	0.00057	Promoter (<=1kb)
ENSMUSG00000006498	Ptbp1	chr10	79854491	79864406	DiffBind	0	.	13.96	13.81	14.1	-0.29	7.32e-05	0.0022	Promoter (<=1kb)
ENSMUSG00000006699	Cdc42	chr4	137315851	137358931	DiffBind	0	.	15.56	15.46	15.65	-0.18	8.65e-06	0.000399	Promoter (<=1kb)
ENSMUSG00000006920	Ezh1	chr11	101218122	101226955	DiffBind	0	.	11.31	11.44	11.17	0.27	0.00135	0.0207	Promoter (<=1kb)
ENSMUSG00000006932	Ctnnb1	chr9	120933761	120967288	DiffBind	0	.	14.43	14.32	14.52	-0.2	2.49e-07	2.01e-05	Promoter (<=1kb)
ENSMUSG00000007029	Vars	chr17	34997899	35015918	DiffBind	0	.	13.07	12.94	13.18	-0.23	0.00393	0.0443	Promoter (<=1kb)
ENSMUSG00000007617	Homer1	chr13	93304082	93335187	DiffBind	0	.	13.45	13.53	13.36	0.16	0.00315	0.038	Promoter (<=1kb)
ENSMUSG00000007739	Cct4	chr11	22990263	23002962	DiffBind	0	.	13.03	12.92	13.13	-0.21	8.05e-05	0.00238	Promoter (<=1kb)
ENSMUSG00000007815	Rhoa	chr9	108306398	108338238	DiffBind	0	.	14.45	14.33	14.55	-0.23	9.36e-07	6.17e-05	Promoter (<=1kb)
ENSMUSG00000007850	Hnrnph1	chr11	50377656	50386145	DiffBind	0	.	12.48	12.36	12.59	-0.22	0.0018	0.0255	Promoter (<=1kb)
ENSMUSG00000007880	Arid1a	chr4	133698256	133756711	DiffBind	0	.	16.6	16.51	16.69	-0.17	9.61e-07	6.27e-05	Promoter (<=1kb)
ENSMUSG00000007946	Phox2a	chr7	101813356	101838157	DiffBind	0	.	13.39	13.28	13.49	-0.21	0.0011	0.0179	Promoter (<=1kb)
ENSMUSG00000008153	Clstn3	chr6	124473769	124478096	DiffBind	0	.	10.15	9.93	10.34	-0.41	0.000625	0.0114	Distal Intergenic
ENSMUSG00000008398	Elk3	chr10	93263028	93311047	DiffBind	0	.	14.35	14.23	14.46	-0.22	1.32e-06	8.23e-05	Promoter (<=1kb)
ENSMUSG00000008435	Rdh13	chr7	4433446	4445621	DiffBind	0	.	11.18	11.3	11.05	0.26	0.00361	0.0418	Promoter (<=1kb)
ENSMUSG00000008450	Nutf2	chr8	105860413	105878956	DiffBind	0	.	14.38	14.25	14.49	-0.23	5.4e-07	3.83e-05	Promoter (<=1kb)
ENSMUSG00000008489	Elavl2	chr4	91302996	91376278	DiffBind	0	.	14.63	14.53	14.73	-0.2	2.18e-07	1.83e-05	Promoter (<=1kb)
ENSMUSG00000008575	Nfib	chr4	82449995	82506459	DiffBind	0	.	15.22	15.08	15.34	-0.26	7.29e-07	5.02e-05	Promoter (<=1kb)
ENSMUSG00000008683	Rps15a	chr7	118103521	118117635	DiffBind	0	.	13.49	13.35	13.61	-0.27	2.77e-07	2.16e-05	Promoter (<=1kb)
ENSMUSG00000008892	Vdac3	chr8	22571796	22595735	DiffBind	0	.	14.19	14.11	14.27	-0.16	0.000167	0.00413	Promoter (<=1kb)
ENSMUSG00000009073	Nf2	chr11	4811114	4849535	DiffBind	0	.	13.86	13.92	13.8	0.12	0.00351	0.0409	Promoter (<=1kb)
ENSMUSG00000009079	Ewsr1	chr11	5070763	5103603	DiffBind	0	.	14.57	14.49	14.64	-0.16	3.97e-05	0.00137	Promoter (<=1kb)
ENSMUSG00000009394	Syn2	chr6	115127534	115199430	DiffBind	0	.	14.43	14.32	14.54	-0.22	1.2e-07	1.1e-05	Promoter (<=1kb)
ENSMUSG00000009418	Nav1	chr1	135535841	135593909	DiffBind	0	.	14.99	14.86	15.11	-0.24	2.8e-06	0.000159	Promoter (<=1kb)
ENSMUSG00000009470	Tnpo1	chr13	98839548	98928415	DiffBind	0	.	16.1	16.01	16.18	-0.16	1.23e-06	7.84e-05	Promoter (<=1kb)
ENSMUSG00000009545	Kcnq1	chr7	143243682	143297599	DiffBind	0	.	14.35	14.26	14.44	-0.19	5.62e-07	3.96e-05	Exon (ENSMUST00000009689/ENSMUSG00000009545, exon 11 of 16)
ENSMUSG00000009569	Mrtfb	chr16	13266725	13289404	DiffBind	0	.	11.39	11.58	11.17	0.41	8.57e-05	0.00248	Promoter (1-2kb)
ENSMUSG00000009630	Ppp2cb	chr8	33599498	33621881	DiffBind	0	.	14.27	14.21	14.33	-0.12	0.00328	0.039	Promoter (<=1kb)
ENSMUSG00000009733	Tfcp2	chr15	100534457	100551629	DiffBind	0	.	11.81	11.92	11.68	0.25	0.000309	0.00648	Promoter (<=1kb)
ENSMUSG00000009741	Ubp1	chr9	113931413	113964305	DiffBind	0	.	14.03	13.97	14.09	-0.12	0.00303	0.037	Promoter (<=1kb)
ENSMUSG00000010095	Slc3a2	chr19	8707649	8726794	DiffBind	0	.	13.28	13.15	13.41	-0.26	2.32e-07	1.9e-05	Promoter (<=1kb)
ENSMUSG00000010290	AI597479	chr1	43070030	43116590	DiffBind	0	.	14.29	14.35	14.22	0.13	0.00397	0.0445	Promoter (<=1kb)
ENSMUSG00000010476	Ebf3	chr7	137245373	137250644	DiffBind	0	.	9.63	9.84	9.37	0.47	0.000432	0.00854	Intron (ENSMUST00000033378/ENSMUSG00000010476, intron 6 of 15)
ENSMUSG00000010476	Ebf3	chr7	137302099	137307558	DiffBind	0	.	10.21	10.4	9.99	0.41	0.000194	0.00466	Exon (ENSMUST00000033378/ENSMUSG00000010476, exon 11 of 16)
ENSMUSG00000010505	Myt1	chr2	181766587	181790729	DiffBind	0	.	13	12.88	13.11	-0.23	8.59e-06	0.000398	Promoter (<=1kb)
ENSMUSG00000011179	Odc1	chr12	17544793	17549294	DiffBind	0	.	11.8	11.63	11.96	-0.32	1.84e-05	0.000745	Promoter (<=1kb)
ENSMUSG00000011257	Pabpc4	chr4	123282620	123298473	DiffBind	0	.	12.48	12.38	12.58	-0.19	0.00242	0.0316	Promoter (<=1kb)
ENSMUSG00000011752	Pgam1	chr19	41911802	41922897	DiffBind	0	.	12.94	12.79	13.09	-0.3	1.32e-08	1.82e-06	Promoter (<=1kb)
ENSMUSG00000014077	Chp1	chr2	119547735	119560943	DiffBind	0	.	11.6	11.71	11.49	0.23	0.00289	0.0357	Promoter (<=1kb)
ENSMUSG00000014226	Cacybp	chr1	160195123	160213010	DiffBind	0	.	14.04	13.95	14.13	-0.18	4.54e-05	0.00153	Promoter (<=1kb)
ENSMUSG00000014592	Camta1	chr4	151789935	151861394	DiffBind	0	.	14.47	14.55	14.39	0.16	0.00244	0.0318	Promoter (<=1kb)
ENSMUSG00000014846	Tppp3	chr8	105468024	105471336	DiffBind	0	.	9.84	9.55	10.08	-0.53	0.00142	0.0215	Promoter (<=1kb)
ENSMUSG00000014932	Yes1	chr5	32621637	32629514	DiffBind	0	.	10.11	10.32	9.86	0.46	0.000407	0.00819	Intron (ENSMUST00000072311/ENSMUSG00000014932, intron 1 of 11)
ENSMUSG00000014956	Ppp1cb	chr5	32458997	32489267	DiffBind	0	.	14.23	14.14	14.31	-0.17	0.000932	0.0155	Promoter (<=1kb)
ENSMUSG00000015053	Gata2	chr6	88185612	88189586	DiffBind	0	.	9.36	9.63	9.01	0.62	0.0019	0.0265	Distal Intergenic
ENSMUSG00000015120	Ube2i	chr17	25260881	25273800	DiffBind	0	.	13.42	13.28	13.55	-0.27	0.000132	0.00345	Promoter (<=1kb)
ENSMUSG00000015133	Lrrk1	chr7	66381393	66388818	DiffBind	0	.	9.84	10.08	9.55	0.53	0.00166	0.0241	Promoter (<=1kb)
ENSMUSG00000015143	Actn1	chr12	80230469	80261785	DiffBind	0	.	14.77	14.69	14.86	-0.17	0.000439	0.00865	Promoter (<=1kb)
ENSMUSG00000015165	Hnrnpl	chr7	28810818	28820187	DiffBind	0	.	12.88	12.71	13.03	-0.32	1.05e-09	2.09e-07	Promoter (<=1kb)
ENSMUSG00000015243	Abca1	chr4	53154663	53159888	DiffBind	0	.	9.27	9.49	9.01	0.47	0.00398	0.0445	Promoter (<=1kb)
ENSMUSG00000015377	Dennd6b	chr15	89211581	89226465	DiffBind	0	.	11.93	12.04	11.81	0.22	0.00226	0.0302	Distal Intergenic
ENSMUSG00000015619	Gata3	chr2	9867411	9878654	DiffBind	0	.	12.02	11.89	12.14	-0.26	0.000141	0.00362	Promoter (<=1kb)
ENSMUSG00000015656	Hspa8	chr9	40801123	40805581	DiffBind	0	.	11.36	11.18	11.53	-0.35	6.75e-05	0.00207	Promoter (<=1kb)
ENSMUSG00000015839	Nfe2l2	chr2	75685706	75704519	DiffBind	0	.	13.51	13.38	13.62	-0.23	3.46e-07	2.57e-05	Promoter (<=1kb)
ENSMUSG00000016477	E2f3	chr13	29916968	29986077	DiffBind	0	.	15.21	15.13	15.28	-0.16	6.53e-05	0.00203	Promoter (<=1kb)
ENSMUSG00000016559	H3f3b	chr11	116020827	116024540	DiffBind	0	.	10.83	10.68	10.98	-0.3	0.00116	0.0184	Promoter (<=1kb)
ENSMUSG00000017132	Cyth1	chr11	118225104	118248562	DiffBind	0	.	12.21	12.36	12.03	0.33	0.0013	0.02	Promoter (<=1kb)
ENSMUSG00000018001	Cyth3	chr5	143621386	143706126	DiffBind	0	.	16.53	16.41	16.64	-0.23	7.82e-13	3.65e-10	Promoter (<=1kb)
ENSMUSG00000018076	Med13l	chr5	118560700	118641999	DiffBind	0	.	15.18	15.23	15.11	0.12	0.0043	0.0468	Promoter (<=1kb)
ENSMUSG00000018076	Med13l	chr5	118682987	118722324	DiffBind	0	.	13.17	13.31	13.02	0.28	0.000641	0.0116	Exon (ENSMUST00000100816/ENSMUSG00000018076, exon 5 of 31)
ENSMUSG00000018171	Vmp1	chr11	86587869	86592911	DiffBind	0	.	9.37	9.57	9.13	0.44	0.00212	0.0289	Promoter (<=1kb)
ENSMUSG00000018326	Ywhab	chr2	163995026	164015813	DiffBind	0	.	13.92	13.82	14.01	-0.19	6.3e-06	0.000306	Promoter (<=1kb)
ENSMUSG00000018362	Kpna2	chr11	106986102	107000300	DiffBind	0	.	13.38	13.29	13.47	-0.18	0.000303	0.0064	Promoter (<=1kb)
ENSMUSG00000018377	Vezf1	chr11	88066192	88086746	DiffBind	0	.	13.7	13.57	13.82	-0.25	4.14e-08	4.74e-06	Promoter (<=1kb)
ENSMUSG00000018379	Srsf1	chr11	88042146	88047203	DiffBind	0	.	10.16	10.32	9.97	0.35	0.0025	0.0322	Promoter (<=1kb)
ENSMUSG00000018379	Srsf1	chr11	88047455	88056076	DiffBind	0	.	12.4	12.3	12.5	-0.2	0.00146	0.022	Promoter (<=1kb)
ENSMUSG00000018411	Mapt	chr11	104242659	104283306	DiffBind	0	.	14.61	14.45	14.75	-0.3	7.02e-08	7.16e-06	Promoter (<=1kb)
ENSMUSG00000018425	Dhx40	chr11	86804097	86807699	DiffBind	0	.	9.53	9.77	9.24	0.54	0.000323	0.00673	Promoter (<=1kb)
ENSMUSG00000018481	Appbp2	chr11	85212839	85236877	DiffBind	0	.	13.94	13.86	14.01	-0.15	0.000919	0.0154	Promoter (<=1kb)
ENSMUSG00000018543	1700001P01Rik	chr11	97775535	97784684	DiffBind	0	.	12.64	12.5	12.76	-0.27	1.99e-06	0.000118	Promoter (<=1kb)
ENSMUSG00000018583	G3bp1	chr11	55469520	55503490	DiffBind	0	.	15.09	14.96	15.21	-0.26	1.17e-10	2.83e-08	Promoter (<=1kb)
ENSMUSG00000018707	Dync1h1	chr12	110601371	110615472	DiffBind	0	.	13	12.9	13.1	-0.19	9.32e-05	0.00266	Promoter (<=1kb)
ENSMUSG00000018965	Ywhah	chr5	33012144	33030734	DiffBind	0	.	13.68	13.54	13.82	-0.29	6.14e-10	1.31e-07	Promoter (<=1kb)
ENSMUSG00000019432	Ddx39b	chr17	35241621	35251401	DiffBind	0	.	13.23	13.07	13.38	-0.31	1.28e-06	7.98e-05	Promoter (<=1kb)
ENSMUSG00000019505	Ubb	chr11	62551487	62556096	DiffBind	0	.	11.18	11.04	11.32	-0.28	0.000518	0.00991	Promoter (<=1kb)
ENSMUSG00000019590	Cyb561	chr11	105936501	105943233	DiffBind	0	.	9.78	10.02	9.49	0.53	0.00416	0.0459	Promoter (<=1kb)
ENSMUSG00000019647	Sema6a	chr18	47321196	47368927	DiffBind	0	.	14.62	14.57	14.68	-0.11	0.00384	0.0436	Promoter (<=1kb)
ENSMUSG00000019726	Lyst	chr13	13590324	13616805	DiffBind	0	.	13.66	13.53	13.77	-0.24	8.14e-05	0.00239	Promoter (<=1kb)
ENSMUSG00000019808	Adat2	chr10	13546820	13562466	DiffBind	0	.	11.75	11.88	11.61	0.27	0.00127	0.0198	Promoter (<=1kb)
ENSMUSG00000019828	Grm1	chr10	11050832	11082177	DiffBind	0	.	12.68	12.45	12.88	-0.43	5.66e-11	1.64e-08	Promoter (<=1kb)
ENSMUSG00000019846	Lama4	chr10	38965772	38975451	DiffBind	0	.	10.57	10.38	10.73	-0.35	0.000662	0.0119	Promoter (<=1kb)
ENSMUSG00000019942	Cdk1	chr10	69335228	69353155	DiffBind	0	.	14.22	14.09	14.34	-0.25	1.06e-09	2.09e-07	Promoter (<=1kb)
ENSMUSG00000019943	Atp2b1	chr10	98914689	98953385	DiffBind	0	.	15	14.91	15.09	-0.18	5.66e-05	0.00182	Promoter (<=1kb)
ENSMUSG00000019951	Uhrf1bp1l	chr10	89744998	89772886	DiffBind	0	.	12.92	13.02	12.82	0.2	0.000582	0.0109	Promoter (<=1kb)
ENSMUSG00000019960	Dusp6	chr10	99263226	99270813	DiffBind	0	.	12.5	12.34	12.65	-0.31	8.72e-06	0.000399	Promoter (<=1kb)
ENSMUSG00000019961	Tmpo	chr10	91148225	91180285	DiffBind	0	.	13.8	13.72	13.87	-0.15	0.00218	0.0294	Promoter (<=1kb)
ENSMUSG00000020063	Sirt1	chr10	63326541	63338358	DiffBind	0	.	12.12	12.26	11.97	0.29	2.74e-05	0.00102	Promoter (<=1kb)
ENSMUSG00000020075	Ddx21	chr10	62580729	62603846	DiffBind	0	.	14.11	14.02	14.19	-0.17	3.67e-05	0.00129	Promoter (<=1kb)
ENSMUSG00000020097	Sgpl1	chr10	61123230	61147620	DiffBind	0	.	12.46	12.6	12.3	0.29	0.000175	0.00428	Promoter (<=1kb)
ENSMUSG00000020108	Ddit4	chr10	59948083	59952888	DiffBind	0	.	12.11	11.95	12.25	-0.3	0.00215	0.0291	Promoter (<=1kb)
ENSMUSG00000020114	Cand1	chr10	119202741	119240249	DiffBind	0	.	14.91	14.85	14.97	-0.12	0.00166	0.0241	Promoter (<=1kb)
ENSMUSG00000020124	Usp15	chr10	123172423	123197728	DiffBind	0	.	14.43	14.35	14.51	-0.16	0.000139	0.00359	Promoter (<=1kb)
ENSMUSG00000020142	Slc1a4	chr11	20307399	20332761	DiffBind	0	.	13.64	13.51	13.76	-0.24	3.02e-07	2.32e-05	Promoter (<=1kb)
ENSMUSG00000020149	Rab1a	chr11	20201268	20238116	DiffBind	0	.	14.54	14.47	14.6	-0.13	0.00101	0.0166	Promoter (<=1kb)
ENSMUSG00000020178	Adora2a	chr10	75316747	75335633	DiffBind	0	.	13.56	13.43	13.69	-0.26	0.00103	0.017	Promoter (<=1kb)
ENSMUSG00000020186	Csrp2	chr10	110920254	110933642	DiffBind	0	.	11.55	11.39	11.7	-0.31	0.000243	0.0055	Promoter (<=1kb)
ENSMUSG00000020250	Txnrd1	chr10	82857335	82887829	DiffBind	0	.	14.15	14.08	14.23	-0.15	0.000668	0.012	Promoter (<=1kb)
ENSMUSG00000020257	Wdr82	chr9	106170616	106185621	DiffBind	0	.	13.19	13.11	13.27	-0.16	0.000872	0.0149	Promoter (<=1kb)
ENSMUSG00000020261	Slc36a1	chr11	55204013	55234768	DiffBind	0	.	14.51	14.36	14.64	-0.28	8.89e-11	2.29e-08	Promoter (<=1kb)
ENSMUSG00000020267	Hint1	chr11	54864949	54872381	DiffBind	0	.	12.01	11.86	12.14	-0.28	0.000339	0.00703	Promoter (<=1kb)
ENSMUSG00000020272	Stk10	chr11	32534085	32545199	DiffBind	0	.	10.97	11.12	10.8	0.31	0.0037	0.0424	Promoter (<=1kb)
ENSMUSG00000020290	Xpo1	chr11	23255860	23295958	DiffBind	0	.	14.56	14.44	14.68	-0.24	8.66e-08	8.48e-06	Promoter (<=1kb)
ENSMUSG00000020297	Nsg2	chr11	32010203	32019625	DiffBind	0	.	11.09	10.93	11.23	-0.31	0.000391	0.00793	3' UTR
ENSMUSG00000020300	Cpeb4	chr11	31870674	31929646	DiffBind	0	.	15.21	15.08	15.32	-0.23	3.75e-05	0.00131	Promoter (<=1kb)
ENSMUSG00000020315	Sptbn1	chr11	30260433	30268228	DiffBind	0	.	12.86	12.75	12.96	-0.2	0.000301	0.00636	Promoter (<=1kb)
ENSMUSG00000020333	Acsl6	chr11	54303831	54322702	DiffBind	0	.	12.01	12.19	11.8	0.39	7.12e-05	0.00215	Promoter (<=1kb)
ENSMUSG00000020349	Ppp2ca	chr11	52065567	52127505	DiffBind	0	.	15.38	15.3	15.46	-0.16	8.86e-06	0.000403	Promoter (<=1kb)
ENSMUSG00000020368	Canx	chr11	50296128	50329978	DiffBind	0	.	14.58	14.5	14.66	-0.16	0.000591	0.011	Promoter (<=1kb)
ENSMUSG00000020402	Vdac1	chr11	52360847	52384894	DiffBind	0	.	14.35	14.26	14.44	-0.18	2.53e-05	0.000967	Promoter (<=1kb)
ENSMUSG00000020441	2310033P09Rik	chr11	59207754	59229716	DiffBind	0	.	14.85	14.73	14.97	-0.24	2.09e-09	3.74e-07	Promoter (<=1kb)
ENSMUSG00000020456	Ogdh	chr11	6318698	6329793	DiffBind	0	.	10.19	10.39	9.95	0.44	0.00247	0.0319	Exon (ENSMUST00000093350/ENSMUSG00000020456, exon 5 of 24)
ENSMUSG00000020462	Cfap36	chr11	29241089	29247263	DiffBind	0	.	10.68	10.87	10.46	0.41	5.42e-05	0.00176	Promoter (<=1kb)
ENSMUSG00000020483	Dynll2	chr11	87979053	87987904	DiffBind	0	.	12.65	12.53	12.75	-0.21	0.00106	0.0174	Promoter (<=1kb)
ENSMUSG00000020492	Ska2	chr11	87109217	87122937	DiffBind	0	.	12.61	12.51	12.71	-0.2	0.0021	0.0287	Promoter (<=1kb)
ENSMUSG00000020538	Srebf1	chr11	60199127	60222741	DiffBind	0	.	14.13	14.02	14.24	-0.23	0.00139	0.0212	Promoter (<=1kb)
ENSMUSG00000020547	Bzw2	chr12	36121866	36166387	DiffBind	0	.	14.71	14.6	14.81	-0.2	2.16e-06	0.000125	Promoter (<=1kb)
ENSMUSG00000020572	Nampt	chr12	32820499	32839469	DiffBind	0	.	13.26	13.17	13.35	-0.18	0.000144	0.00368	Promoter (<=1kb)
ENSMUSG00000020604	Arsg	chr11	109440113	109478853	DiffBind	0	.	14.13	14	14.26	-0.26	1.92e-09	3.54e-07	Promoter (<=1kb)
ENSMUSG00000020611	Gna13	chr11	109354453	109401860	DiffBind	0	.	15.73	15.58	15.86	-0.28	2.39e-13	1.26e-10	Promoter (<=1kb)
ENSMUSG00000020612	Prkar1a	chr11	109646691	109670482	DiffBind	0	.	14.55	14.4	14.68	-0.28	5.02e-09	7.34e-07	Promoter (<=1kb)
ENSMUSG00000020647	Ncoa1	chr12	4428937	4476724	DiffBind	0	.	13.17	13.29	13.04	0.25	5.41e-05	0.00176	Promoter (<=1kb)
ENSMUSG00000020674	Pxdn	chr12	29937489	29955256	DiffBind	0	.	13.65	13.58	13.72	-0.15	0.004	0.0447	Promoter (<=1kb)
ENSMUSG00000020680	Taf15	chr11	83472945	83494608	DiffBind	0	.	14.03	13.91	14.14	-0.23	9.77e-05	0.00275	Promoter (<=1kb)
ENSMUSG00000020720	Psmd12	chr11	107478780	107495064	DiffBind	0	.	13.46	13.38	13.53	-0.15	0.00142	0.0215	Promoter (<=1kb)
ENSMUSG00000020737	Jpt1	chr11	115497294	115514557	DiffBind	0	.	14.33	14.19	14.45	-0.25	2.68e-07	2.11e-05	Promoter (<=1kb)
ENSMUSG00000020745	Pafah1b1	chr11	74674103	74724423	DiffBind	0	.	15.14	15.03	15.23	-0.2	0.000373	0.00761	Promoter (<=1kb)
ENSMUSG00000020844	Nxn	chr11	76346228	76399232	DiffBind	0	.	14.46	14.4	14.52	-0.12	0.00406	0.0451	Promoter (<=1kb)
ENSMUSG00000020847	Rph3al	chr11	75924364	75938473	DiffBind	0	.	12.35	12.18	12.5	-0.32	7.7e-07	5.28e-05	Promoter (<=1kb)
ENSMUSG00000020849	Ywhae	chr11	75731474	75765466	DiffBind	0	.	14.39	14.27	14.5	-0.23	1.47e-05	0.000615	Promoter (<=1kb)
ENSMUSG00000020863	Luc7l3	chr11	94289742	94323246	DiffBind	0	.	14.34	14.25	14.43	-0.18	2.59e-05	0.000983	Promoter (<=1kb)
ENSMUSG00000020883	Fbxl20	chr11	98143919	98150463	DiffBind	0	.	10.12	10.38	9.8	0.57	5.36e-05	0.00176	Promoter (<=1kb)
ENSMUSG00000020889	Nr1d1	chr11	98769229	98775273	DiffBind	0	.	10.13	10.43	9.74	0.7	3.72e-08	4.3e-06	Promoter (<=1kb)
ENSMUSG00000020917	Acly	chr11	100518854	100528099	DiffBind	0	.	13.33	13.18	13.46	-0.28	4.88e-06	0.000243	Promoter (<=1kb)
ENSMUSG00000020935	Dcakd	chr11	102999614	103003237	DiffBind	0	.	11.12	11.24	11	0.25	0.0037	0.0424	Promoter (2-3kb)
ENSMUSG00000020935	Dcakd	chr11	103025403	103048037	DiffBind	0	.	14.36	14.3	14.41	-0.11	0.00393	0.0443	Promoter (<=1kb)
ENSMUSG00000020937	Plcd3	chr11	103094796	103102611	DiffBind	0	.	11.78	11.92	11.61	0.31	0.00291	0.0359	Promoter (<=1kb)
ENSMUSG00000021022	Ppp2r3c	chr12	55303283	55308350	DiffBind	0	.	9.54	9.74	9.31	0.43	0.00131	0.0202	Promoter (<=1kb)
ENSMUSG00000021047	Nova1	chr12	46720285	46738457	DiffBind	0	.	11.16	11.31	11	0.31	0.00164	0.0238	Exon (ENSMUST00000021438/ENSMUSG00000021047, exon 3 of 5)
ENSMUSG00000021070	Bdkrb2	chr12	105562044	105595380	DiffBind	0	.	13.82	13.68	13.96	-0.27	1.83e-06	0.000109	Promoter (<=1kb)
ENSMUSG00000021096	Ppm1a	chr12	72761277	72793410	DiffBind	0	.	14.37	14.31	14.43	-0.12	0.00406	0.0451	Promoter (<=1kb)
ENSMUSG00000021111	Papola	chr12	105784501	105826797	DiffBind	0	.	14.75	14.69	14.82	-0.13	0.00111	0.0179	Promoter (<=1kb)
ENSMUSG00000021133	Susd6	chr12	80790551	80828758	DiffBind	0	.	13.06	13.2	12.91	0.29	4.88e-07	3.49e-05	Promoter (<=1kb)
ENSMUSG00000021133	Susd6	chr12	80831934	80850378	DiffBind	0	.	11.28	11.45	11.09	0.36	0.000565	0.0106	Intron (ENSMUST00000068519/ENSMUSG00000021133, intron 2 of 5)
ENSMUSG00000021140	Pcnx	chr12	81860140	81909496	DiffBind	0	.	14.17	14.23	14.1	0.12	0.0027	0.0339	Promoter (<=1kb)
ENSMUSG00000021140	Pcnx	chr12	81933021	81947383	DiffBind	0	.	10.54	10.73	10.32	0.41	0.00327	0.039	Exon (ENSMUST00000021567/ENSMUSG00000021140, exon 8 of 36)
ENSMUSG00000021175	Cdca7l	chr12	117728480	117750768	DiffBind	0	.	13.13	13	13.25	-0.24	6.95e-05	0.00211	Exon (ENSMUST00000109691/ENSMUSG00000041992, exon 21 of 28)
ENSMUSG00000021189	Atxn3	chr12	101945633	101958257	DiffBind	0	.	11.92	12.06	11.76	0.29	0.000109	0.00297	Promoter (<=1kb)
ENSMUSG00000021190	Lgmn	chr12	102429976	102440423	DiffBind	0	.	13.67	13.56	13.77	-0.21	0.000215	0.00504	Promoter (<=1kb)
ENSMUSG00000021196	Pfkp	chr13	6618545	6649326	DiffBind	0	.	14.24	14.09	14.37	-0.28	4.17e-12	1.58e-09	Promoter (<=1kb)
ENSMUSG00000021218	Gdi2	chr13	3537966	3564574	DiffBind	0	.	13.93	13.84	14.01	-0.17	0.000932	0.0155	Promoter (<=1kb)
ENSMUSG00000021224	Numb	chr12	83865309	83871673	DiffBind	0	.	9.39	9.64	9.1	0.53	0.000823	0.0142	Intron (ENSMUST00000117217/ENSMUSG00000021224, intron 2 of 10)
ENSMUSG00000021224	Numb	chr12	83876254	83921980	DiffBind	0	.	13.4	13.52	13.26	0.25	0.000108	0.00295	Promoter (<=1kb)
ENSMUSG00000021248	Tmed10	chr12	85341419	85374995	DiffBind	0	.	14.5	14.43	14.57	-0.14	0.000601	0.0111	Promoter (<=1kb)
ENSMUSG00000021264	Yy1	chr12	108792953	108839993	DiffBind	0	.	15.19	15.11	15.27	-0.16	4.49e-06	0.000228	Promoter (<=1kb)
ENSMUSG00000021270	Hsp90aa1	chr12	110690683	110696473	DiffBind	0	.	11.42	11.27	11.56	-0.29	0.0016	0.0234	Promoter (<=1kb)
ENSMUSG00000021273	Fdft1	chr14	63144902	63179955	DiffBind	0	.	13.97	13.87	14.05	-0.18	0.00022	0.0051	Promoter (<=1kb)
ENSMUSG00000021288	Klc1	chr12	111757775	111782143	DiffBind	0	.	13.68	13.57	13.78	-0.21	7.97e-05	0.00236	Promoter (<=1kb)
ENSMUSG00000021395	Spin1	chr13	51100928	51149588	DiffBind	0	.	14.5	14.42	14.58	-0.16	3.55e-05	0.00126	Promoter (<=1kb)
ENSMUSG00000021451	Sema4d	chr13	51723872	51777224	DiffBind	0	.	14.21	14.11	14.3	-0.19	0.00265	0.0334	Promoter (<=1kb)
ENSMUSG00000021451	Sema4d	chr13	51777604	51793782	DiffBind	0	.	13.55	13.4	13.68	-0.29	1.36e-05	0.000579	Promoter (<=1kb)
ENSMUSG00000021453	Gadd45g	chr13	51846574	51848705	DiffBind	0	.	10.05	9.79	10.26	-0.47	0.00447	0.0482	Promoter (<=1kb)
ENSMUSG00000021458	Aopep	chr13	63235051	63304571	DiffBind	0	.	15.39	15.23	15.52	-0.29	1.25e-14	8.39e-12	Promoter (<=1kb)
ENSMUSG00000021466	Ptch1	chr13	63540096	63567750	DiffBind	0	.	13.94	13.83	14.04	-0.21	3.5e-05	0.00125	Promoter (<=1kb)
ENSMUSG00000021474	Sfxn1	chr13	54071867	54086625	DiffBind	0	.	12.56	12.45	12.67	-0.21	0.000241	0.00546	Promoter (<=1kb)
ENSMUSG00000021552	Gkap1	chr13	58263511	58274126	DiffBind	0	.	10.74	10.9	10.56	0.34	0.000357	0.00735	Promoter (<=1kb)
ENSMUSG00000021595	Nsun2	chr13	69511293	69534214	DiffBind	0	.	14.54	14.41	14.66	-0.24	8.5e-06	0.000395	Promoter (<=1kb)
ENSMUSG00000021660	Btf3	chr13	98307707	98320094	DiffBind	0	.	13.21	13.09	13.32	-0.23	2.9e-06	0.000163	Promoter (<=1kb)
ENSMUSG00000021669	Cert1	chr13	96562873	96585453	DiffBind	0	.	12.22	12.34	12.08	0.26	0.00178	0.0253	Exon (ENSMUST00000179226/ENSMUSG00000021669, exon 4 of 18)
ENSMUSG00000021669	Cert1	chr13	96585641	96599520	DiffBind	0	.	11.5	11.63	11.36	0.27	0.00389	0.0439	Exon (ENSMUST00000179226/ENSMUSG00000021669, exon 5 of 18)
ENSMUSG00000021670	Hmgcr	chr13	96651560	96671789	DiffBind	0	.	13.77	13.65	13.87	-0.22	2.32e-05	0.0009	Promoter (<=1kb)
ENSMUSG00000021699	Pde4d	chr13	109260642	109267971	DiffBind	0	.	9.84	9.64	10.02	-0.37	0.00438	0.0474	Promoter (<=1kb)
ENSMUSG00000021710	Nln	chr13	104076223	104108040	DiffBind	0	.	13	12.91	13.08	-0.17	0.00196	0.0271	Promoter (1-2kb)
ENSMUSG00000021725	Parp8	chr13	117003641	117026630	DiffBind	0	.	14.35	14.25	14.43	-0.18	3.84e-05	0.00133	Promoter (<=1kb)
ENSMUSG00000021728	Emb	chr13	117218478	117250578	DiffBind	0	.	14.18	14.09	14.28	-0.19	5.26e-06	0.000261	Promoter (<=1kb)
ENSMUSG00000021745	Ptprg	chr14	11553471	11572758	DiffBind	0	.	13.43	13.34	13.52	-0.19	0.000271	0.00592	Promoter (<=1kb)
ENSMUSG00000021754	Map3k1	chr13	111794015	111808819	DiffBind	0	.	12.05	11.91	12.18	-0.27	0.000648	0.0117	Promoter (<=1kb)
ENSMUSG00000021767	Kat6b	chr14	21500963	21558680	DiffBind	0	.	14.51	14.44	14.57	-0.13	0.000297	0.00632	Promoter (<=1kb)
ENSMUSG00000021823	Vcl	chr14	20929370	20983641	DiffBind	0	.	14.12	14.2	14.04	0.16	0.000619	0.0114	Promoter (<=1kb)
ENSMUSG00000021831	Ero1a	chr14	45304799	45318585	DiffBind	0	.	13.13	12.95	13.29	-0.34	1.83e-09	3.42e-07	Promoter (<=1kb)
ENSMUSG00000021840	Mapk1ip1l	chr14	47297757	47322757	DiffBind	0	.	13.66	13.56	13.76	-0.19	8.14e-05	0.00239	Promoter (<=1kb)
ENSMUSG00000021895	Arhgef3	chr14	27238246	27247427	DiffBind	0	.	10.6	10.44	10.74	-0.31	0.00261	0.033	Promoter (<=1kb)
ENSMUSG00000021944	Gata4	chr14	63199139	63253092	DiffBind	0	.	15.35	15.27	15.42	-0.15	1.63e-05	0.000671	Promoter (<=1kb)
ENSMUSG00000021957	Tkt	chr14	30549116	30562162	DiffBind	0	.	12.6	12.49	12.7	-0.21	0.000719	0.0128	Promoter (<=1kb)
ENSMUSG00000021973	Micu2	chr14	57985362	58001733	DiffBind	0	.	11.7	11.81	11.57	0.24	0.00235	0.0309	Promoter (<=1kb)
ENSMUSG00000022010	Tsc22d1	chr14	76482482	76490558	DiffBind	0	.	9.74	10.01	9.4	0.61	1.3e-05	0.000563	Promoter (<=1kb)
ENSMUSG00000022021	Diaph3	chr14	87120748	87141230	DiffBind	0	.	12.53	12.43	12.63	-0.2	0.00116	0.0184	Promoter (<=1kb)
ENSMUSG00000022048	Dpysl2	chr14	66833018	66868633	DiffBind	0	.	13.65	13.55	13.75	-0.19	3.06e-05	0.00112	Promoter (<=1kb)
ENSMUSG00000022052	Ppp2r2a	chr14	67016831	67072623	DiffBind	0	.	15.17	15.05	15.28	-0.23	1.63e-05	0.000671	Promoter (<=1kb)
ENSMUSG00000022114	Spry2	chr14	105886159	105897065	DiffBind	0	.	12.28	12.15	12.4	-0.24	6.27e-05	0.00197	Promoter (<=1kb)
ENSMUSG00000022205	Sub1	chr15	11978526	11996402	DiffBind	0	.	13.08	12.96	13.18	-0.22	0.000182	0.00443	Promoter (<=1kb)
ENSMUSG00000022234	Cct5	chr15	31591071	31608667	DiffBind	0	.	13.4	13.29	13.51	-0.22	1.23e-06	7.84e-05	Promoter (<=1kb)
ENSMUSG00000022241	Tars	chr15	11392308	11400169	DiffBind	0	.	12.39	12.28	12.5	-0.22	0.000212	0.00499	Promoter (<=1kb)
ENSMUSG00000022265	Ank	chr15	27466826	27494643	DiffBind	0	.	13.09	12.98	13.19	-0.22	0.00013	0.0034	Promoter (<=1kb)
ENSMUSG00000022269	Marchf11	chr15	26308779	26394335	DiffBind	0	.	15.32	15.21	15.42	-0.21	3.53e-08	4.2e-06	Promoter (<=1kb)
ENSMUSG00000022283	Pabpc1	chr15	36589033	36609109	DiffBind	0	.	13.24	13.15	13.33	-0.18	0.000392	0.00793	Promoter (<=1kb)
ENSMUSG00000022285	Ywhaz	chr15	36768795	36797535	DiffBind	0	.	14.59	14.46	14.71	-0.26	3.35e-09	5.21e-07	Promoter (<=1kb)
ENSMUSG00000022312	Eif3h	chr15	51849711	51866309	DiffBind	0	.	14.12	14.05	14.18	-0.12	0.00367	0.0423	Promoter (<=1kb)
ENSMUSG00000022314	Rad21	chr15	51965943	51991931	DiffBind	0	.	14.43	14.33	14.53	-0.2	1.21e-05	0.000528	Promoter (<=1kb)
ENSMUSG00000022346	Myc	chr15	61983581	61994387	DiffBind	0	.	12.88	12.74	13.01	-0.27	3.6e-06	0.000193	Promoter (<=1kb)
ENSMUSG00000022346	Myc	chr15	62037423	62062618	DiffBind	0	.	13.64	13.52	13.75	-0.24	7.84e-07	5.35e-05	Distal Intergenic
ENSMUSG00000022346	Myc	chr15	62062761	62078076	DiffBind	0	.	12.58	12.46	12.7	-0.24	2.86e-05	0.00105	Distal Intergenic
ENSMUSG00000022351	Sqle	chr15	59313545	59330021	DiffBind	0	.	13.17	13.07	13.26	-0.2	0.00023	0.00526	Promoter (<=1kb)
ENSMUSG00000022364	Tbc1d31	chr15	57912110	57935496	DiffBind	0	.	12.94	12.86	13.03	-0.17	0.00148	0.0222	Promoter (<=1kb)
ENSMUSG00000022391	Rangap1	chr15	81713190	81730112	DiffBind	0	.	13.95	13.84	14.06	-0.22	2.97e-05	0.00109	Promoter (<=1kb)
ENSMUSG00000022404	Slc25a17	chr15	81341665	81360836	DiffBind	0	.	11.95	12.08	11.79	0.29	0.00014	0.00362	Promoter (<=1kb)
ENSMUSG00000022420	Dnal4	chr15	79765474	79774503	DiffBind	0	.	10.55	10.78	10.28	0.5	0.00412	0.0455	Promoter (<=1kb)
ENSMUSG00000022443	Myh9	chr15	77778485	77842275	DiffBind	0	.	15.61	15.53	15.69	-0.16	0.00397	0.0445	Promoter (<=1kb)
ENSMUSG00000022463	Srebf2	chr15	82147107	82200309	DiffBind	0	.	15.18	15.07	15.27	-0.2	2.47e-06	0.000142	Promoter (<=1kb)
ENSMUSG00000022517	Mgrn1	chr16	4886230	4907756	DiffBind	0	.	12.11	12.22	11.99	0.23	0.00239	0.0313	Promoter (<=1kb)
ENSMUSG00000022679	Mpv17l	chr16	13887406	13908601	DiffBind	0	.	12.29	12.37	12.19	0.18	0.00263	0.0332	Promoter (<=1kb)
ENSMUSG00000022698	Naa50	chr16	44139680	44161059	DiffBind	0	.	13.8	13.71	13.88	-0.17	0.00222	0.0298	Promoter (<=1kb)
ENSMUSG00000022710	Usp7	chr16	8700283	8738363	DiffBind	0	.	14.86	14.77	14.95	-0.18	9.76e-07	6.33e-05	Promoter (<=1kb)
ENSMUSG00000022718	Dgcr8	chr16	18259160	18289346	DiffBind	0	.	13.39	13.3	13.47	-0.17	0.000262	0.00576	Promoter (<=1kb)
ENSMUSG00000022752	Tomm70a	chr16	57121482	57143710	DiffBind	0	.	13.78	13.69	13.87	-0.17	0.00063	0.0115	Promoter (<=1kb)
ENSMUSG00000022768	Ccdc116	chr16	17146802	17201871	DiffBind	0	.	15.07	15	15.13	-0.13	0.000459	0.00893	Promoter (<=1kb)
ENSMUSG00000022812	Gsk3b	chr16	38089476	38103999	DiffBind	0	.	13.83	13.71	13.94	-0.23	2.62e-05	0.000986	Promoter (<=1kb)
ENSMUSG00000022812	Gsk3b	chr16	38104271	38193645	DiffBind	0	.	15.71	15.65	15.78	-0.13	0.000883	0.015	Promoter (<=1kb)
ENSMUSG00000022858	Tra2b	chr16	22242776	22267903	DiffBind	0	.	14.13	14.01	14.24	-0.23	1.42e-06	8.73e-05	Promoter (<=1kb)
ENSMUSG00000022892	App	chr16	85123489	85136661	DiffBind	0	.	12.93	12.83	13.02	-0.18	0.000279	0.00606	Intron (ENSMUST00000005406/ENSMUSG00000022892, intron 1 of 15)
ENSMUSG00000022892	App	chr16	85137865	85174035	DiffBind	0	.	14.52	14.44	14.6	-0.16	7.65e-05	0.00228	Promoter (<=1kb)
ENSMUSG00000022961	Son	chr16	91638898	91669358	DiffBind	0	.	14.43	14.37	14.49	-0.12	0.00154	0.0227	Promoter (<=1kb)
ENSMUSG00000022964	Tmem50b	chr16	91587535	91597662	DiffBind	0	.	11.31	11.45	11.16	0.29	0.00443	0.0479	Promoter (<=1kb)
ENSMUSG00000023004	Tuba1b	chr15	98929293	98937784	DiffBind	0	.	11.54	11.4	11.66	-0.26	0.00315	0.038	Promoter (<=1kb)
ENSMUSG00000023010	Tmbim6	chr15	99392841	99408452	DiffBind	0	.	13.85	13.77	13.93	-0.17	0.000233	0.0053	Promoter (<=1kb)
ENSMUSG00000023015	Racgap1	chr15	99620828	99658144	DiffBind	0	.	14.65	14.55	14.75	-0.2	7.09e-08	7.17e-06	Promoter (<=1kb)
ENSMUSG00000023018	Smarcd1	chr15	99686468	99695035	DiffBind	0	.	9.93	10.16	9.66	0.5	0.00141	0.0214	Exon (ENSMUST00000023758/ENSMUSG00000023017, exon 4 of 12)
ENSMUSG00000023087	Noct	chr3	51224566	51253906	DiffBind	0	.	14.05	13.96	14.13	-0.17	0.000533	0.0101	Promoter (<=1kb)
ENSMUSG00000023150	Ivns1abp	chr1	151342963	151361375	DiffBind	0	.	13.58	13.51	13.65	-0.14	0.00232	0.0307	Promoter (<=1kb)
ENSMUSG00000023175	Bsg	chr10	79703631	79711983	DiffBind	0	.	13.55	13.38	13.69	-0.31	8.18e-05	0.00239	Promoter (<=1kb)
ENSMUSG00000023307	Marchf5	chr19	37195786	37221935	DiffBind	0	.	12.8	12.88	12.72	0.16	0.00286	0.0355	Promoter (<=1kb)
ENSMUSG00000023495	Pcbp4	chr9	106453892	106463973	DiffBind	0	.	12.94	12.77	13.09	-0.31	0.000448	0.00879	Promoter (<=1kb)
ENSMUSG00000023791	Pigx	chr16	32092931	32100848	DiffBind	0	.	10.14	10.29	9.97	0.32	0.00444	0.0479	Promoter (<=1kb)
ENSMUSG00000023809	Rps6ka2	chr17	7169973	7254332	DiffBind	0	.	15.82	15.71	15.92	-0.21	2.13e-07	1.82e-05	Promoter (<=1kb)
ENSMUSG00000023868	Pde10a	chr17	8522932	8588934	DiffBind	0	.	14.56	14.65	14.47	0.17	0.000165	0.00409	Promoter (<=1kb)
ENSMUSG00000023868	Pde10a	chr17	8826607	8846284	DiffBind	0	.	11.6	11.73	11.45	0.28	0.00412	0.0455	Intron (ENSMUST00000115715/ENSMUSG00000023868, intron 1 of 21)
ENSMUSG00000023868	Pde10a	chr17	8856439	8864514	DiffBind	0	.	10.7	10.85	10.54	0.31	0.002	0.0275	Intron (ENSMUST00000115715/ENSMUSG00000023868, intron 1 of 21)
ENSMUSG00000023868	Pde10a	chr17	8864628	8889443	DiffBind	0	.	11.8	11.96	11.63	0.32	0.000887	0.015	Promoter (<=1kb)
ENSMUSG00000023951	Vegfa	chr17	46017348	46034735	DiffBind	0	.	14.3	14.03	14.53	-0.5	0.000689	0.0123	Promoter (<=1kb)
ENSMUSG00000024002	Brd4	chr17	32200251	32289470	DiffBind	0	.	16	15.92	16.07	-0.15	8.3e-05	0.00241	Promoter (<=1kb)
ENSMUSG00000024037	Wdr4	chr17	31519967	31530573	DiffBind	0	.	11.78	11.66	11.89	-0.23	0.00308	0.0373	Promoter (<=1kb)
ENSMUSG00000024091	Vapa	chr17	65577198	65613860	DiffBind	0	.	14.97	14.88	15.05	-0.17	0.000716	0.0127	Promoter (<=1kb)
ENSMUSG00000024097	Srsf7	chr17	80195428	80207361	DiffBind	0	.	12.84	12.74	12.94	-0.2	0.000121	0.00322	Promoter (<=1kb)
ENSMUSG00000024187	Fam234a	chr17	26232190	26240065	DiffBind	0	.	9.89	10.12	9.6	0.52	4.9e-05	0.00162	Intron (ENSMUST00000114988/ENSMUSG00000024187, intron 1 of 12)
ENSMUSG00000024213	Nudt3	chr17	27605479	27625516	DiffBind	0	.	14.38	14.28	14.47	-0.2	9.79e-05	0.00275	Promoter (<=1kb)
ENSMUSG00000024248	Cox7a2l	chr17	83500529	83514532	DiffBind	0	.	13.55	13.48	13.62	-0.14	0.00245	0.0318	Promoter (<=1kb)
ENSMUSG00000024268	Celf4	chr18	25715170	25754066	DiffBind	0	.	13.51	13.42	13.59	-0.18	0.000137	0.00356	Promoter (<=1kb)
ENSMUSG00000024277	Mapre2	chr18	23803978	23858539	DiffBind	0	.	14.25	14.18	14.33	-0.15	9.51e-05	0.00269	Promoter (<=1kb)
ENSMUSG00000024359	Hspa9	chr18	34903061	34954599	DiffBind	0	.	15.11	15.02	15.19	-0.18	8.32e-06	0.000388	Promoter (<=1kb)
ENSMUSG00000024393	Prrc2a	chr17	35151741	35165002	DiffBind	0	.	13.55	13.4	13.69	-0.29	7.93e-05	0.00235	Promoter (<=1kb)
ENSMUSG00000024493	Lars	chr18	42235710	42262143	DiffBind	0	.	13.32	13.22	13.4	-0.18	0.000124	0.00329	Promoter (<=1kb)
ENSMUSG00000024498	Tcerg1	chr18	42511352	42516842	DiffBind	0	.	12.57	12.43	12.69	-0.26	4.59e-05	0.00154	Promoter (<=1kb)
ENSMUSG00000024501	Dpysl3	chr18	43350509	43403541	DiffBind	0	.	14.85	14.67	15	-0.33	9.34e-17	9.44e-14	Promoter (<=1kb)
ENSMUSG00000024501	Dpysl3	chr18	43410221	43441047	DiffBind	0	.	14.21	14.08	14.33	-0.25	4.83e-05	0.0016	Promoter (<=1kb)
ENSMUSG00000024563	Smad2	chr18	76242133	76301817	DiffBind	0	.	14.79	14.73	14.85	-0.12	0.00316	0.038	Promoter (<=1kb)
ENSMUSG00000024565	Sall3	chr18	80964154	80986637	DiffBind	0	.	13.61	13.53	13.69	-0.16	0.000799	0.0139	Promoter (<=1kb)
ENSMUSG00000024576	Csnk1a1	chr18	61553911	61586561	DiffBind	0	.	14.3	14.21	14.39	-0.18	0.000554	0.0104	Promoter (<=1kb)
ENSMUSG00000024587	Nars	chr18	64501676	64516691	DiffBind	0	.	13.02	12.91	13.12	-0.21	6.62e-05	0.00204	Promoter (<=1kb)
ENSMUSG00000024590	Lmnb1	chr18	56707671	56723210	DiffBind	0	.	13.86	13.73	13.99	-0.26	2.23e-09	3.92e-07	Promoter (<=1kb)
ENSMUSG00000024608	Rps14	chr18	60774481	60780093	DiffBind	0	.	12.21	12.09	12.32	-0.23	0.000841	0.0145	Promoter (<=1kb)
ENSMUSG00000024640	Psat1	chr19	15905518	15925511	DiffBind	0	.	13.29	13.14	13.42	-0.28	2.39e-09	4.14e-07	Promoter (<=1kb)
ENSMUSG00000024660	Incenp	chr19	9877072	9899623	DiffBind	0	.	13.56	13.46	13.66	-0.21	4.04e-06	0.000211	Promoter (<=1kb)
ENSMUSG00000024661	Fth1	chr19	9981425	9985711	DiffBind	0	.	11.2	11.02	11.36	-0.34	0.000325	0.00676	Promoter (<=1kb)
ENSMUSG00000024665	Fads2	chr19	10086705	10101755	DiffBind	0	.	13.12	12.98	13.25	-0.27	5.88e-05	0.00188	Promoter (<=1kb)
ENSMUSG00000024750	Zfand5	chr19	21272222	21287379	DiffBind	0	.	13.12	13.02	13.21	-0.19	0.00073	0.0129	Promoter (<=1kb)
ENSMUSG00000024754	Cemip2	chr19	21777958	21812033	DiffBind	0	.	13.97	13.87	14.06	-0.19	2.53e-06	0.000144	Promoter (<=1kb)
ENSMUSG00000024908	Ppp6r3	chr19	3512198	3575865	DiffBind	0	.	15.2	15.14	15.25	-0.11	0.00424	0.0462	Promoter (<=1kb)
ENSMUSG00000024974	Smc3	chr19	53600171	53621988	DiffBind	0	.	14	13.92	14.07	-0.14	0.00129	0.02	Promoter (<=1kb)
ENSMUSG00000024975	Pdcd4	chr19	53903281	53911100	DiffBind	0	.	10.77	10.93	10.59	0.34	0.000261	0.00576	Promoter (<=1kb)
ENSMUSG00000024991	Eif3a	chr19	60760781	60792328	DiffBind	0	.	14.34	14.25	14.43	-0.18	0.000476	0.0092	Promoter (<=1kb)
ENSMUSG00000025041	Nt5c2	chr19	46902063	46920689	DiffBind	0	.	11.41	11.54	11.28	0.26	0.00408	0.0453	Exon (ENSMUST00000168536/ENSMUSG00000025041, exon 14 of 18)
ENSMUSG00000025085	Ablim1	chr19	57182044	57192219	DiffBind	0	.	9.92	9.63	10.16	-0.53	4.68e-05	0.00157	Promoter (<=1kb)
ENSMUSG00000025147	Mob2	chr7	142032979	142061843	DiffBind	0	.	13.01	13.11	12.91	0.2	0.00301	0.0369	Promoter (<=1kb)
ENSMUSG00000025159	Mms19	chr19	41964761	41981293	DiffBind	0	.	13.52	13.43	13.6	-0.17	0.00025	0.00557	Promoter (<=1kb)
ENSMUSG00000025161	Slc16a3	chr11	120948415	120997266	DiffBind	0	.	15.55	15.45	15.65	-0.2	0.000104	0.00291	Promoter (<=1kb)
ENSMUSG00000025203	Scd2	chr19	44284463	44310747	DiffBind	0	.	14.27	14.09	14.43	-0.34	8.3e-10	1.71e-07	Promoter (<=1kb)
ENSMUSG00000025217	Btrc	chr19	45363850	45381197	DiffBind	0	.	11.6	11.73	11.46	0.26	0.00108	0.0177	Promoter (<=1kb)
ENSMUSG00000025231	Sufu	chr19	46396883	46408443	DiffBind	0	.	11.88	12.03	11.71	0.31	0.00116	0.0184	Promoter (<=1kb)
ENSMUSG00000025231	Sufu	chr19	46408628	46453870	DiffBind	0	.	13.27	13.41	13.1	0.31	4.81e-05	0.0016	Exon (ENSMUST00000039922/ENSMUSG00000025231, exon 3 of 12)
ENSMUSG00000025290	Rps24	chr14	24490601	24498518	DiffBind	0	.	12.35	12.17	12.51	-0.34	3.72e-08	4.3e-06	Promoter (<=1kb)
ENSMUSG00000025352	Gdf11	chr10	128886028	128891486	DiffBind	0	.	10.18	10.41	9.91	0.5	0.000183	0.00445	Promoter (<=1kb)
ENSMUSG00000025364	Pa2g4	chr10	128558441	128566136	DiffBind	0	.	13	12.9	13.09	-0.19	0.00292	0.0361	Promoter (<=1kb)
ENSMUSG00000025393	Atp5b	chr10	128079624	128090319	DiffBind	0	.	12.99	12.9	13.08	-0.18	0.000676	0.0121	Promoter (<=1kb)
ENSMUSG00000025508	Rplp2	chr7	141445031	141452224	DiffBind	0	.	11.81	11.67	11.94	-0.27	0.000198	0.00474	Promoter (<=1kb)
ENSMUSG00000025781	Atp5c1	chr2	10059289	10091028	DiffBind	0	.	14.51	14.44	14.57	-0.13	0.00087	0.0149	Promoter (<=1kb)
ENSMUSG00000025782	Taf3	chr2	9951826	9968379	DiffBind	0	.	11.57	11.72	11.41	0.31	0.00299	0.0368	Promoter (<=1kb)
ENSMUSG00000025782	Taf3	chr2	9970636	9991275	DiffBind	0	.	12	12.11	11.89	0.22	0.00328	0.0391	Intron (ENSMUST00000026888/ENSMUSG00000025782, intron 2 of 6)
ENSMUSG00000025790	Slco3a1	chr7	74320085	74558597	DiffBind	0	.	16.76	16.66	16.85	-0.19	1.69e-07	1.51e-05	Promoter (<=1kb)
ENSMUSG00000025794	Rpl14	chr9	120570247	120576163	DiffBind	0	.	11.44	11.25	11.6	-0.36	3.42e-05	0.00122	Promoter (<=1kb)
ENSMUSG00000025810	Nrp1	chr8	128357553	128426376	DiffBind	0	.	15.13	15.07	15.19	-0.12	0.00273	0.0341	Promoter (<=1kb)
ENSMUSG00000025812	Pard3	chr8	127262044	127324959	DiffBind	0	.	13.75	13.87	13.63	0.25	0.000368	0.00755	Promoter (<=1kb)
ENSMUSG00000025812	Pard3	chr8	127331301	127355933	DiffBind	0	.	11.77	11.95	11.55	0.4	0.0004	0.00808	Promoter (<=1kb)
ENSMUSG00000025867	Cplx2	chr13	54313109	54328693	DiffBind	0	.	11.68	11.53	11.81	-0.28	0.00402	0.0448	Distal Intergenic
ENSMUSG00000025880	Smad7	chr18	75367275	75399029	DiffBind	0	.	14.56	14.46	14.66	-0.2	0.000138	0.00356	Promoter (<=1kb)
ENSMUSG00000025959	Klf7	chr1	64029965	64121479	DiffBind	0	.	16.38	16.25	16.51	-0.26	6.73e-11	1.9e-08	Promoter (<=1kb)
ENSMUSG00000025969	Nrp2	chr1	62702866	62721665	DiffBind	0	.	13.1	12.96	13.22	-0.26	4.56e-06	0.00023	Promoter (<=1kb)
ENSMUSG00000025980	Hspd1	chr1	55077598	55094412	DiffBind	0	.	13.47	13.34	13.58	-0.25	8.78e-08	8.52e-06	Promoter (<=1kb)
ENSMUSG00000025982	Sf3b1	chr1	55004011	55028266	DiffBind	0	.	13.94	13.84	14.02	-0.18	0.000162	0.00403	Promoter (<=1kb)
ENSMUSG00000026020	Nop58	chr1	59683916	59716491	DiffBind	0	.	14.11	14.01	14.2	-0.19	0.00122	0.0191	Promoter (<=1kb)
ENSMUSG00000026047	Poglut2	chr1	44113664	44118903	DiffBind	0	.	10.18	10.42	9.9	0.52	0.000863	0.0148	Promoter (<=1kb)
ENSMUSG00000026048	Ercc5	chr1	44154145	44158596	DiffBind	0	.	9.8	9.98	9.59	0.4	0.00261	0.033	Promoter (<=1kb)
ENSMUSG00000026064	Ptp4a1	chr1	30942936	30949899	DiffBind	0	.	12.5	12.39	12.59	-0.2	0.000424	0.00843	Promoter (<=1kb)
ENSMUSG00000026116	Tmem131	chr1	36848595	36865659	DiffBind	0	.	11.67	11.8	11.54	0.25	0.00325	0.0388	Exon (ENSMUST00000027290/ENSMUSG00000026116, exon 37 of 41)
ENSMUSG00000026159	Agfg1	chr1	82838534	82899599	DiffBind	0	.	15.29	15.21	15.36	-0.15	0.00019	0.00458	Promoter (<=1kb)
ENSMUSG00000026234	Ncl	chr1	86349125	86363677	DiffBind	0	.	12.95	12.84	13.04	-0.2	0.00052	0.00993	Promoter (<=1kb)
ENSMUSG00000026349	Ccnt2	chr1	127774010	127810020	DiffBind	0	.	14.59	14.52	14.66	-0.14	0.00281	0.0349	Promoter (<=1kb)
ENSMUSG00000026434	Nucks1	chr1	131910414	131928681	DiffBind	0	.	13.44	13.32	13.54	-0.22	3.03e-05	0.00111	Promoter (<=1kb)
ENSMUSG00000026500	Cox20	chr1	178319020	178340297	DiffBind	0	.	14.22	14.1	14.33	-0.23	5.29e-08	5.63e-06	Promoter (<=1kb)
ENSMUSG00000026554	Dcaf8	chr1	172155379	172173461	DiffBind	0	.	12.21	12.32	12.1	0.22	0.00375	0.0428	5' UTR
ENSMUSG00000026556	Vangl2	chr1	172012300	172027790	DiffBind	0	.	12.02	12.18	11.85	0.33	0.00167	0.0241	Promoter (<=1kb)
ENSMUSG00000026558	Uck2	chr1	167222968	167288847	DiffBind	0	.	16.56	16.46	16.65	-0.19	9.77e-06	0.000437	Promoter (<=1kb)
ENSMUSG00000026565	Pou2f1	chr1	165916722	165970121	DiffBind	0	.	13.69	13.83	13.54	0.28	7.62e-05	0.00228	Promoter (<=1kb)
ENSMUSG00000026565	Pou2f1	chr1	165970714	166002676	DiffBind	0	.	14.2	14.28	14.13	0.15	0.000121	0.00322	Promoter (<=1kb)
ENSMUSG00000026568	Mpc2	chr1	165461331	165467277	DiffBind	0	.	10.57	10.74	10.36	0.38	0.00213	0.029	Promoter (<=1kb)
ENSMUSG00000026615	Eprs	chr1	185362096	185383185	DiffBind	0	.	14.19	14.1	14.28	-0.18	1.19e-05	0.000525	Promoter (<=1kb)
ENSMUSG00000026623	Lpgat1	chr1	191716725	191750800	DiffBind	0	.	13.65	13.73	13.57	0.16	0.00172	0.0246	Promoter (<=1kb)
ENSMUSG00000026657	Frmd4a	chr2	4555527	4613067	DiffBind	0	.	15.38	15.22	15.53	-0.32	9.47e-20	1.64e-16	Promoter (<=1kb)
ENSMUSG00000026674	Ddr2	chr1	170082506	170112295	DiffBind	0	.	14.4	14.33	14.47	-0.14	0.000125	0.0033	Promoter (<=1kb)
ENSMUSG00000026721	Rabgap1l	chr1	160768558	160777692	DiffBind	0	.	9.85	10.1	9.56	0.54	0.00153	0.0226	Intron (ENSMUST00000028049/ENSMUSG00000026721, intron 1 of 20)
ENSMUSG00000026721	Rabgap1l	chr1	160783405	160792715	DiffBind	0	.	10.53	10.72	10.31	0.41	0.000472	0.00915	Promoter (<=1kb)
ENSMUSG00000026728	Vim	chr2	13574090	13581588	DiffBind	0	.	11.9	11.78	12	-0.23	0.00114	0.0182	Promoter (<=1kb)
ENSMUSG00000026740	Dnajc1	chr2	18379461	18392828	DiffBind	0	.	12.39	12.48	12.29	0.2	0.00199	0.0275	Promoter (<=1kb)
ENSMUSG00000026743	Mllt10	chr2	18037650	18056620	DiffBind	0	.	13.13	13.29	12.94	0.35	1.8e-12	7.79e-10	Promoter (<=1kb)
ENSMUSG00000026764	Kif5c	chr2	49618874	49682214	DiffBind	0	.	15.27	15.17	15.37	-0.2	3.01e-09	4.81e-07	Promoter (<=1kb)
ENSMUSG00000026792	Lrsam1	chr2	32957760	32965486	DiffBind	0	.	11.91	11.77	12.04	-0.28	0.00215	0.0291	Promoter (<=1kb)
ENSMUSG00000026819	Slc25a25	chr2	32424418	32451541	DiffBind	0	.	13.68	13.6	13.76	-0.16	0.000282	0.00609	Promoter (<=1kb)
ENSMUSG00000026825	Dnm1	chr2	32343593	32353355	DiffBind	0	.	11.42	11.57	11.25	0.32	0.00233	0.0307	Promoter (<=1kb)
ENSMUSG00000026833	Olfm1	chr2	28205861	28218719	DiffBind	0	.	12.3	12.1	12.47	-0.37	4.74e-05	0.00158	Promoter (<=1kb)
ENSMUSG00000026842	Abl1	chr2	31688383	31707183	DiffBind	0	.	12.31	12.44	12.18	0.26	0.000549	0.0104	Promoter (<=1kb)
ENSMUSG00000026842	Abl1	chr2	31721752	31731592	DiffBind	0	.	10.63	10.81	10.41	0.4	0.00105	0.0173	Intron (ENSMUST00000142554/ENSMUSG00000026842, intron 2 of 11)
ENSMUSG00000026842	Abl1	chr2	31734488	31753216	DiffBind	0	.	11.21	11.39	11	0.39	0.000347	0.00717	Intron (ENSMUST00000142554/ENSMUSG00000026842, intron 2 of 11)
ENSMUSG00000026857	Ntmt1	chr2	30807703	30821942	DiffBind	0	.	13.74	13.64	13.84	-0.2	0.00169	0.0243	Promoter (<=1kb)
ENSMUSG00000026880	Stom	chr2	35323644	35337039	DiffBind	0	.	12.64	12.41	12.83	-0.43	3.84e-15	2.91e-12	Promoter (<=1kb)
ENSMUSG00000026970	Rbms1	chr2	60762688	60901604	DiffBind	0	.	16.07	15.95	16.18	-0.23	2.09e-11	6.19e-09	Promoter (<=1kb)
ENSMUSG00000026970	Rbms1	chr2	60911230	60964205	DiffBind	0	.	14.54	14.4	14.67	-0.27	8.43e-11	2.22e-08	Promoter (<=1kb)
ENSMUSG00000027091	Zc3h15	chr2	83644136	83663159	DiffBind	0	.	13.56	13.48	13.63	-0.15	0.00277	0.0345	Promoter (<=1kb)
ENSMUSG00000027111	Itga6	chr2	71744115	71750106	DiffBind	0	.	10.65	10.43	10.84	-0.41	1.59e-05	0.00066	Promoter (<=1kb)
ENSMUSG00000027111	Itga6	chr2	71787052	71821512	DiffBind	0	.	14.38	14.2	14.53	-0.34	3.98e-16	3.71e-13	Promoter (<=1kb)
ENSMUSG00000027122	Arl14ep	chr2	106962737	106974620	DiffBind	0	.	12.4	12.3	12.49	-0.18	0.00246	0.0319	Promoter (<=1kb)
ENSMUSG00000027184	Caprin1	chr2	103766555	103797059	DiffBind	0	.	14.16	14.06	14.25	-0.19	0.000755	0.0133	Promoter (<=1kb)
ENSMUSG00000027200	Sema6d	chr2	124089892	124125589	DiffBind	0	.	12.63	12.51	12.74	-0.24	0.000886	0.015	Promoter (<=1kb)
ENSMUSG00000027200	Sema6d	chr2	124608629	124638594	DiffBind	0	.	13.16	13.04	13.27	-0.23	2.5e-06	0.000143	Promoter (<=1kb)
ENSMUSG00000027217	Tspan18	chr2	93314126	93334696	DiffBind	0	.	13.68	13.56	13.78	-0.22	0.00034	0.00704	Promoter (<=1kb)
ENSMUSG00000027273	Snap25	chr2	136713395	136757026	DiffBind	0	.	14.03	13.95	14.11	-0.16	5.72e-05	0.00184	Promoter (<=1kb)
ENSMUSG00000027287	Snap23	chr2	120567712	120584519	DiffBind	0	.	12.15	12.26	12.04	0.22	0.00061	0.0112	Promoter (<=1kb)
ENSMUSG00000027313	Chac1	chr2	119350076	119355367	DiffBind	0	.	11.45	11.19	11.67	-0.48	4.31e-06	0.000221	Promoter (<=1kb)
ENSMUSG00000027350	Chgb	chr2	132780881	132788695	DiffBind	0	.	10.82	10.6	11.02	-0.42	8.74e-06	0.000399	Promoter (<=1kb)
ENSMUSG00000027351	Spred1	chr2	117118509	117184217	DiffBind	0	.	15.39	15.29	15.48	-0.19	0.00153	0.0227	Promoter (<=1kb)
ENSMUSG00000027394	Ttl	chr2	129065808	129076527	DiffBind	0	.	12.1	12	12.19	-0.19	0.00301	0.0369	Promoter (<=1kb)
ENSMUSG00000027422	Rrbp1	chr2	143965345	143994157	DiffBind	0	.	13.79	13.72	13.87	-0.15	0.00422	0.0461	Promoter (<=1kb)
ENSMUSG00000027422	Rrbp1	chr2	143994583	144011383	DiffBind	0	.	13.89	13.77	13.99	-0.22	6.91e-07	4.79e-05	Promoter (<=1kb)
ENSMUSG00000027423	Snx5	chr2	144251340	144273718	DiffBind	0	.	13.88	13.77	13.99	-0.22	3.81e-06	0.000201	Promoter (<=1kb)
ENSMUSG00000027500	Stmn2	chr3	8509461	8535557	DiffBind	0	.	13.28	13.09	13.45	-0.37	9.96e-12	3.35e-09	Promoter (<=1kb)
ENSMUSG00000027500	Stmn2	chr3	8537520	8544167	DiffBind	0	.	10.57	10.35	10.76	-0.41	9.07e-05	0.0026	Exon (ENSMUST00000029002/ENSMUSG00000027500, exon 2 of 5)
ENSMUSG00000027500	Stmn2	chr3	8546771	8554895	DiffBind	0	.	10.29	10.11	10.46	-0.35	0.0038	0.0432	Exon (ENSMUST00000029002/ENSMUSG00000027500, exon 4 of 5)
ENSMUSG00000027523	Gnas	chr2	174267574	174301107	DiffBind	0	.	14.21	14.1	14.31	-0.21	2.44e-05	0.000944	Promoter (<=1kb)
ENSMUSG00000027523	Gnas	chr2	174321866	174347353	DiffBind	0	.	14.17	14.04	14.29	-0.25	2.06e-05	0.000818	Promoter (<=1kb)
ENSMUSG00000027533	Fabp5	chr3	10012534	10017252	DiffBind	0	.	11.05	10.9	11.19	-0.29	0.00189	0.0264	Promoter (<=1kb)
ENSMUSG00000027573	Gid8	chr2	180684556	180714798	DiffBind	0	.	14.44	14.35	14.52	-0.17	2.64e-05	0.00099	Promoter (<=1kb)
ENSMUSG00000027589	Pcmtd2	chr2	181837819	181843094	DiffBind	0	.	9.59	9.84	9.29	0.56	0.0025	0.0322	Promoter (<=1kb)
ENSMUSG00000027634	Ndrg3	chr2	156974807	156992100	DiffBind	0	.	11.5	11.62	11.37	0.24	0.00349	0.0408	Promoter (<=1kb)
ENSMUSG00000027649	Ctnnbl1	chr2	157834221	157843327	DiffBind	0	.	9.81	10.04	9.54	0.5	0.00275	0.0343	Exon (ENSMUST00000029178/ENSMUSG00000027649, exon 11 of 16)
ENSMUSG00000027660	Skil	chr3	31095023	31121708	DiffBind	0	.	14.32	14.19	14.44	-0.24	2.27e-07	1.88e-05	Promoter (<=1kb)
ENSMUSG00000027680	Fxr1	chr3	34019432	34061333	DiffBind	0	.	14.73	14.64	14.81	-0.18	0.0014	0.0213	Promoter (<=1kb)
ENSMUSG00000027692	Tnik	chr3	28261603	28298115	DiffBind	0	.	13.64	13.52	13.75	-0.23	1.06e-05	0.000468	Promoter (<=1kb)
ENSMUSG00000027692	Tnik	chr3	28305056	28359823	DiffBind	0	.	13.27	13.19	13.35	-0.16	0.00202	0.0278	Exon (ENSMUST00000160934/ENSMUSG00000027692, exon 2 of 32)
ENSMUSG00000027777	Schip1	chr3	68572515	68619362	DiffBind	0	.	13.83	13.74	13.92	-0.18	8.42e-05	0.00244	Promoter (<=1kb)
ENSMUSG00000027796	Smad9	chr3	54755597	54775655	DiffBind	0	.	13.43	13.31	13.54	-0.24	3.1e-07	2.36e-05	Promoter (<=1kb)
ENSMUSG00000027827	Kcnab1	chr3	65106523	65124766	DiffBind	0	.	12.82	12.7	12.92	-0.22	0.000106	0.00294	Promoter (<=1kb)
ENSMUSG00000027827	Kcnab1	chr3	65125831	65137545	DiffBind	0	.	11.49	11.34	11.61	-0.27	0.00157	0.0231	Intron (ENSMUST00000159525/ENSMUSG00000027827, intron 1 of 12)
ENSMUSG00000027881	Prpf38b	chr3	108902980	108913180	DiffBind	0	.	12.49	12.4	12.58	-0.18	0.00153	0.0226	Promoter (<=1kb)
ENSMUSG00000027940	Tpm3	chr3	90079616	90098938	DiffBind	0	.	13.35	13.24	13.44	-0.2	2.5e-05	0.000959	Promoter (<=1kb)
ENSMUSG00000028034	Fubp1	chr3	152205544	152236710	DiffBind	0	.	13.98	13.88	14.07	-0.19	1.3e-05	0.000563	Promoter (<=1kb)
ENSMUSG00000028059	Arhgef2	chr3	88615223	88638399	DiffBind	0	.	13.86	13.71	14	-0.28	5.21e-05	0.00172	Promoter (<=1kb)
ENSMUSG00000028081	Rps3a1	chr3	86137754	86142822	DiffBind	0	.	11.72	11.56	11.86	-0.29	0.000913	0.0153	Promoter (<=1kb)
ENSMUSG00000028086	Fbxw7	chr3	84940170	84952019	DiffBind	0	.	10.61	10.76	10.43	0.33	0.00388	0.0439	Promoter (<=1kb)
ENSMUSG00000028163	Nfkb1	chr3	135668117	135691203	DiffBind	0	.	12.19	12.31	12.07	0.24	0.00201	0.0276	Promoter (<=1kb)
ENSMUSG00000028179	Cth	chr3	157920426	157925050	DiffBind	0	.	9.36	9.11	9.57	-0.45	0.0037	0.0424	Promoter (<=1kb)
ENSMUSG00000028333	Anp32b	chr4	46451012	46473962	DiffBind	0	.	13.79	13.67	13.89	-0.22	6.46e-06	0.000312	Promoter (<=1kb)
ENSMUSG00000028337	Coro2a	chr4	46585158	46601909	DiffBind	0	.	12.34	12.22	12.45	-0.23	0.00454	0.0488	Promoter (<=1kb)
ENSMUSG00000028347	Tmeff1	chr4	48585395	48613040	DiffBind	0	.	13.71	13.63	13.78	-0.16	0.000381	0.00777	Promoter (<=1kb)
ENSMUSG00000028381	Ugcg	chr4	59189573	59214245	DiffBind	0	.	13.52	13.43	13.6	-0.17	0.000225	0.00519	Promoter (<=1kb)
ENSMUSG00000028410	Dnaja1	chr4	40722386	40733023	DiffBind	0	.	12.19	12.08	12.29	-0.21	0.000634	0.0115	Promoter (<=1kb)
ENSMUSG00000028412	Slc44a1	chr4	53438598	53491643	DiffBind	0	.	14.32	14.24	14.41	-0.17	4e-05	0.00138	Promoter (<=1kb)
ENSMUSG00000028426	Rad23b	chr4	55349898	55364657	DiffBind	0	.	13.57	13.45	13.69	-0.24	3.55e-05	0.00126	Promoter (<=1kb)
ENSMUSG00000028480	Glipr2	chr4	43957744	43968729	DiffBind	0	.	12.45	12.32	12.57	-0.25	0.0012	0.0188	Promoter (<=1kb)
ENSMUSG00000028524	Sgip1	chr4	102759659	102797777	DiffBind	0	.	13.84	13.73	13.94	-0.21	8.08e-07	5.47e-05	Promoter (<=1kb)
ENSMUSG00000028524	Sgip1	chr4	102813530	102840356	DiffBind	0	.	12.84	12.75	12.93	-0.18	0.00324	0.0388	Intron (ENSMUST00000097948/ENSMUSG00000028524, intron 2 of 7)
ENSMUSG00000028546	Elavl4	chr4	110215597	110240063	DiffBind	0	.	12.49	12.35	12.61	-0.26	9.54e-06	0.00043	Promoter (<=1kb)
ENSMUSG00000028546	Elavl4	chr4	110240769	110294560	DiffBind	0	.	14.72	14.57	14.86	-0.28	6.8e-06	0.000327	Promoter (<=1kb)
ENSMUSG00000028580	Pum1	chr4	130663312	130780752	DiffBind	0	.	16.28	16.22	16.35	-0.13	0.000878	0.0149	Promoter (<=1kb)
ENSMUSG00000028639	Ybx1	chr4	119275926	119296655	DiffBind	0	.	13.38	13.28	13.47	-0.19	0.000105	0.00292	Promoter (<=1kb)
ENSMUSG00000028649	Macf1	chr4	123591287	123597594	DiffBind	0	.	9.33	9.56	9.06	0.5	0.00289	0.0357	Intron (ENSMUST00000097897/ENSMUSG00000028649, intron 1 of 97)
ENSMUSG00000028649	Macf1	chr4	123646183	123664773	DiffBind	0	.	11.76	11.88	11.63	0.25	0.000927	0.0155	Promoter (<=1kb)
ENSMUSG00000028691	Prdx1	chr4	116685647	116699582	DiffBind	0	.	12.61	12.48	12.73	-0.25	0.000103	0.00288	Promoter (<=1kb)
ENSMUSG00000028692	Akr1a1	chr4	116639673	116652282	DiffBind	0	.	12.72	12.6	12.82	-0.22	7.13e-05	0.00215	Promoter (<=1kb)
ENSMUSG00000028698	Pik3r3	chr4	116221679	116236996	DiffBind	0	.	11.81	11.93	11.69	0.24	0.00171	0.0246	Promoter (<=1kb)
ENSMUSG00000028698	Pik3r3	chr4	116237214	116242802	DiffBind	0	.	9.26	9.47	9.02	0.45	0.00298	0.0366	Intron (ENSMUST00000147292/ENSMUSG00000028698, intron 2 of 3)
ENSMUSG00000028788	Ptp4a2	chr4	129820454	129847994	DiffBind	0	.	14.14	14.05	14.23	-0.17	0.00302	0.0369	Promoter (<=1kb)
ENSMUSG00000028790	Khdrbs1	chr4	129716001	129742462	DiffBind	0	.	14.27	14.17	14.35	-0.18	0.000486	0.00936	Promoter (<=1kb)
ENSMUSG00000028811	Yars	chr4	129179941	129209554	DiffBind	0	.	14.31	14.23	14.38	-0.16	7.22e-05	0.00217	Promoter (<=1kb)
ENSMUSG00000028820	Sfpq	chr4	127021175	127037666	DiffBind	0	.	13.59	13.47	13.71	-0.24	8.96e-07	5.94e-05	Promoter (<=1kb)
ENSMUSG00000028893	Sesn2	chr4	132491433	132513081	DiffBind	0	.	14.19	14	14.37	-0.37	1.26e-11	4.02e-09	Promoter (<=1kb)
ENSMUSG00000028911	Srsf4	chr4	131869995	131895810	DiffBind	0	.	14.11	14.02	14.2	-0.18	1.97e-05	0.000785	Promoter (<=1kb)
ENSMUSG00000028917	Plekhm2	chr4	141641677	141665426	DiffBind	0	.	13.1	13.21	12.99	0.23	0.00262	0.0331	Promoter (<=1kb)
ENSMUSG00000028944	Prkag2	chr5	24898258	24908352	DiffBind	0	.	10.13	10.39	9.83	0.56	0.00333	0.0394	Promoter (<=1kb)
ENSMUSG00000028945	Rheb	chr5	24807007	24842586	DiffBind	0	.	14.66	14.6	14.72	-0.12	0.00222	0.0298	Promoter (<=1kb)
ENSMUSG00000028982	Slc25a33	chr4	149769630	149775798	DiffBind	0	.	12.94	12.81	13.06	-0.25	2.62e-05	0.000986	Promoter (<=1kb)
ENSMUSG00000029004	Kmt2e	chr5	23404651	23486629	DiffBind	0	.	15.54	15.46	15.61	-0.15	0.00111	0.0179	Promoter (<=1kb)
ENSMUSG00000029063	Nadk	chr4	155488572	155562603	DiffBind	0	.	16.41	16.28	16.53	-0.26	7.33e-11	2.02e-08	Promoter (<=1kb)
ENSMUSG00000029110	Rnf4	chr5	34333032	34360781	DiffBind	0	.	14.03	13.95	14.11	-0.16	0.000358	0.00736	Promoter (<=1kb)
ENSMUSG00000029121	Crmp1	chr5	37244511	37278496	DiffBind	0	.	14.54	14.42	14.64	-0.22	6.85e-06	0.000327	Promoter (<=1kb)
ENSMUSG00000029125	Stx18	chr5	38047448	38082870	DiffBind	0	.	12.52	12.65	12.36	0.29	0.000245	0.00551	Promoter (<=1kb)
ENSMUSG00000029166	Mapre3	chr5	30814741	30820706	DiffBind	0	.	9.6	9.84	9.32	0.52	0.00431	0.0468	Promoter (<=1kb)
ENSMUSG00000029174	Tbc1d1	chr5	64159207	64168116	DiffBind	0	.	10.24	10.52	9.91	0.61	0.000117	0.00315	Promoter (<=1kb)
ENSMUSG00000029174	Tbc1d1	chr5	64230361	64248926	DiffBind	0	.	11.43	11.57	11.28	0.29	0.00256	0.0328	Promoter (<=1kb)
ENSMUSG00000029178	Klf3	chr5	64803286	64825886	DiffBind	0	.	13.78	13.66	13.89	-0.23	3.73e-05	0.00131	Promoter (<=1kb)
ENSMUSG00000029189	Sel1l3	chr5	53185472	53216496	DiffBind	0	.	13.75	13.67	13.82	-0.15	0.00376	0.0429	Promoter (<=1kb)
ENSMUSG00000029219	Slc10a4	chr5	73006673	73014482	DiffBind	0	.	10.92	10.66	11.14	-0.48	5.53e-06	0.000273	Promoter (<=1kb)
ENSMUSG00000029246	Ppat	chr5	76939511	76961386	DiffBind	0	.	13.9	13.82	13.98	-0.16	0.00158	0.0231	Promoter (<=1kb)
ENSMUSG00000029326	Enoph1	chr5	100028943	100051230	DiffBind	0	.	14.26	14.17	14.34	-0.18	3.8e-05	0.00133	Promoter (<=1kb)
ENSMUSG00000029420	Rimbp2	chr5	128843188	128887711	DiffBind	0	.	14.04	13.78	14.26	-0.49	3.4e-21	6.88e-18	3' UTR
ENSMUSG00000029420	Rimbp2	chr5	128888093	128936197	DiffBind	0	.	13.99	13.85	14.11	-0.26	1.85e-07	1.61e-05	Intron (ENSMUST00000111346/ENSMUSG00000029420, intron 1 of 21)
ENSMUSG00000029423	Piwil1	chr5	128790189	128798159	DiffBind	0	.	9.7	9.38	9.95	-0.57	0.000261	0.00576	Exon (ENSMUST00000111346/ENSMUSG00000029420, exon 12 of 22)
ENSMUSG00000029423	Piwil1	chr5	128819226	128825812	DiffBind	0	.	9.73	9.44	9.97	-0.53	0.000806	0.014	Exon (ENSMUST00000111346/ENSMUSG00000029420, exon 19 of 22)
ENSMUSG00000029423	Piwil1	chr5	128828607	128833727	DiffBind	0	.	9.41	9.17	9.61	-0.45	0.00207	0.0284	Intron (ENSMUST00000111346/ENSMUSG00000029420, intron 3 of 21)
ENSMUSG00000029423	Piwil1	chr5	128835696	128842957	DiffBind	0	.	9.89	9.52	10.19	-0.68	3.96e-05	0.00137	3' UTR
ENSMUSG00000029430	Ran	chr5	129020078	129025198	DiffBind	0	.	11.88	11.71	12.03	-0.32	0.000125	0.00329	Promoter (<=1kb)
ENSMUSG00000029452	Tmem116	chr5	121397784	121455159	DiffBind	0	.	14.92	14.83	15.01	-0.18	6.9e-05	0.0021	Promoter (<=1kb)
ENSMUSG00000029482	Aacs	chr5	125475788	125490179	DiffBind	0	.	12.73	12.62	12.83	-0.22	0.00401	0.0448	Promoter (<=1kb)
ENSMUSG00000029534	St7	chr6	17693533	17712022	DiffBind	0	.	11.38	11.54	11.19	0.35	0.000457	0.00893	Promoter (<=1kb)
ENSMUSG00000029576	Radil	chr5	142540829	142549750	DiffBind	0	.	11.29	11.54	10.98	0.55	3.35e-07	2.51e-05	Promoter (<=1kb)
ENSMUSG00000029581	Fscn1	chr5	142959124	142973251	DiffBind	0	.	13.76	13.6	13.89	-0.29	0.000129	0.00338	Promoter (<=1kb)
ENSMUSG00000029640	Usp12	chr5	146748357	146794772	DiffBind	0	.	14.99	14.92	15.07	-0.15	5.94e-05	0.0019	Promoter (<=1kb)
ENSMUSG00000029673	Auts2	chr5	131506691	131538812	DiffBind	0	.	14.31	14.24	14.39	-0.15	0.000215	0.00504	Promoter (<=1kb)
ENSMUSG00000029752	Asns	chr6	7673908	7693442	DiffBind	0	.	14.35	14.2	14.49	-0.29	9.02e-12	3.15e-09	Promoter (<=1kb)
ENSMUSG00000029772	Ahcyl2	chr6	29768446	29802944	DiffBind	0	.	12.77	12.88	12.66	0.22	0.00147	0.022	Promoter (<=1kb)
ENSMUSG00000029777	Gars	chr6	55036829	55070194	DiffBind	0	.	14.34	14.22	14.46	-0.24	2e-10	4.67e-08	Promoter (<=1kb)
ENSMUSG00000029787	Avl9	chr6	56730585	56747074	DiffBind	0	.	12.66	12.53	12.78	-0.25	0.00118	0.0187	Promoter (<=1kb)
ENSMUSG00000029817	Tra2a	chr6	49245526	49264669	DiffBind	0	.	13.94	13.86	14.01	-0.15	0.00164	0.0239	Promoter (<=1kb)
ENSMUSG00000029826	Zc3hav1	chr6	38331522	38355557	DiffBind	0	.	13.63	13.56	13.7	-0.14	0.0034	0.04	Promoter (<=1kb)
ENSMUSG00000029925	Tbxas1	chr6	38811788	38876000	DiffBind	0	.	14.14	14.25	14.01	0.24	1.39e-06	8.62e-05	Promoter (<=1kb)
ENSMUSG00000030008	Pradc1	chr6	85451858	85468368	DiffBind	0	.	13.76	13.64	13.88	-0.24	5.66e-08	5.97e-06	Promoter (<=1kb)
ENSMUSG00000030057	Cnbp	chr6	87841511	87852512	DiffBind	0	.	13.41	13.26	13.56	-0.3	1.01e-10	2.5e-08	Promoter (<=1kb)
ENSMUSG00000030064	Frmd4b	chr6	97587362	97617581	DiffBind	0	.	12.73	12.61	12.85	-0.23	0.000219	0.00509	Promoter (<=1kb)
ENSMUSG00000030067	Foxp1	chr6	98992873	99003354	DiffBind	0	.	10.88	11.03	10.7	0.34	0.000649	0.0117	Promoter (<=1kb)
ENSMUSG00000030067	Foxp1	chr6	99014230	99029695	DiffBind	0	.	12.41	12.51	12.3	0.21	0.00027	0.00591	Promoter (<=1kb)
ENSMUSG00000030068	NA	chr6	99655208	99668315	DiffBind	0	.	12.09	11.95	12.22	-0.27	0.000528	0.0101	Promoter (<=1kb)
ENSMUSG00000030075	Cntn3	chr6	102550373	102573165	DiffBind	0	.	13.36	13.25	13.46	-0.21	0.000621	0.0114	Distal Intergenic
ENSMUSG00000030110	Ret	chr6	118162020	118198506	DiffBind	0	.	14.56	14.27	14.8	-0.53	1.25e-18	1.68e-15	Promoter (<=1kb)
ENSMUSG00000030126	Tmcc1	chr6	116132630	116159701	DiffBind	0	.	11.86	12.01	11.7	0.3	0.000216	0.00504	Promoter (<=1kb)
ENSMUSG00000030138	Bms1	chr6	118397264	118420205	DiffBind	0	.	12.17	12.28	12.05	0.23	0.00113	0.0181	Promoter (<=1kb)
ENSMUSG00000030203	Dusp16	chr6	134726303	134733581	DiffBind	0	.	10.28	10.45	10.09	0.36	0.00224	0.03	Intron (ENSMUST00000100857/ENSMUSG00000030203, intron 4 of 6)
ENSMUSG00000030203	Dusp16	chr6	134734830	134752079	DiffBind	0	.	11.16	11.34	10.95	0.39	0.00019	0.00458	Exon (ENSMUST00000100857/ENSMUSG00000030203, exon 4 of 7)
ENSMUSG00000030203	Dusp16	chr6	134753399	134759617	DiffBind	0	.	9.53	9.76	9.24	0.52	0.000201	0.00478	Promoter (<=1kb)
ENSMUSG00000030203	Dusp16	chr6	134759924	134775648	DiffBind	0	.	11.62	11.82	11.39	0.43	1.11e-07	1.04e-05	Promoter (<=1kb)
ENSMUSG00000030203	Dusp16	chr6	134776279	134792688	DiffBind	0	.	12.45	12.59	12.28	0.31	2.78e-07	2.16e-05	Promoter (<=1kb)
ENSMUSG00000030208	Emp1	chr6	135370318	135376881	DiffBind	0	.	9.94	9.71	10.14	-0.44	0.000899	0.0152	Promoter (2-3kb)
ENSMUSG00000030257	Srgap3	chr6	112886142	112949508	DiffBind	0	.	15.15	15.09	15.21	-0.12	0.00183	0.0259	Promoter (<=1kb)
ENSMUSG00000030259	Rassf8	chr6	145746890	145784116	DiffBind	0	.	14.08	14.01	14.15	-0.14	0.00055	0.0104	Promoter (<=1kb)
ENSMUSG00000030268	Bcat1	chr6	145032869	145070569	DiffBind	0	.	14.84	14.69	14.97	-0.28	8.45e-12	3.11e-09	Promoter (<=1kb)
ENSMUSG00000030268	Bcat1	chr6	145070822	145077346	DiffBind	0	.	12.39	12.25	12.52	-0.27	4.38e-06	0.000223	Promoter (<=1kb)
ENSMUSG00000030315	Vgll4	chr6	114862206	114922010	DiffBind	0	.	15.06	14.98	15.13	-0.15	0.00181	0.0257	Promoter (<=1kb)
ENSMUSG00000030342	Cd9	chr6	125462686	125495387	DiffBind	0	.	14.5	14.39	14.6	-0.21	0.000151	0.00382	Promoter (<=1kb)
ENSMUSG00000030435	U2af2	chr7	5062240	5096962	DiffBind	0	.	14.51	14.43	14.59	-0.16	0.00114	0.0182	Promoter (<=1kb)
ENSMUSG00000030528	Blm	chr7	80509471	80535226	DiffBind	0	.	13.52	13.44	13.6	-0.17	0.00246	0.0319	Promoter (<=1kb)
ENSMUSG00000030551	Nr2f2	chr7	70339685	70361806	DiffBind	0	.	14.08	13.99	14.16	-0.17	0.0011	0.0179	Promoter (<=1kb)
ENSMUSG00000030660	Pik3c2a	chr7	116394607	116432825	DiffBind	0	.	12.9	13.02	12.77	0.25	0.000299	0.00635	Exon (ENSMUST00000170430/ENSMUSG00000030660, exon 31 of 33)
ENSMUSG00000030695	Aldoa	chr7	126793769	126799363	DiffBind	0	.	12.01	11.87	12.13	-0.27	0.00456	0.049	Promoter (<=1kb)
ENSMUSG00000030795	Fus	chr7	127967298	127986709	DiffBind	0	.	13.39	13.29	13.48	-0.18	6.61e-05	0.00204	Promoter (<=1kb)
ENSMUSG00000030847	Bag3	chr7	128520296	128549263	DiffBind	0	.	14.52	14.43	14.61	-0.17	1.95e-05	0.000782	Promoter (<=1kb)
ENSMUSG00000030876	Mettl9	chr7	121033650	121069304	DiffBind	0	.	14	13.94	14.06	-0.12	0.00361	0.0418	Promoter (<=1kb)
ENSMUSG00000030956	Fam53b	chr7	132800050	132807989	DiffBind	0	.	10.12	10.34	9.85	0.49	0.000733	0.013	Promoter (<=1kb)
ENSMUSG00000031004	Mki67	chr7	135700247	135716587	DiffBind	0	.	13.07	12.96	13.16	-0.2	0.000413	0.00828	Promoter (<=1kb)
ENSMUSG00000031229	Atrx	chrX	105888930	105929904	DiffBind	0	.	13.74	13.65	13.82	-0.17	0.000873	0.0149	Promoter (<=1kb)
ENSMUSG00000031278	Acsl4	chrX	142358012	142390535	DiffBind	0	.	13.98	13.89	14.06	-0.17	0.00125	0.0195	Promoter (<=1kb)
ENSMUSG00000031299	Pdha1	chrX	160129765	160138481	DiffBind	0	.	12.14	12.04	12.24	-0.2	0.00127	0.0197	Promoter (<=1kb)
ENSMUSG00000031342	Gpm6b	chrX	166348200	166358354	DiffBind	0	.	10.37	10.16	10.56	-0.4	0.000414	0.00829	Exon (ENSMUST00000123408/ENSMUSG00000031342, exon 2 of 8)
ENSMUSG00000031386	Hcfc1	chrX	73954282	73966961	DiffBind	0	.	12.62	12.49	12.73	-0.25	0.000148	0.00377	Promoter (<=1kb)
ENSMUSG00000031391	L1cam	chrX	73868543	73881695	DiffBind	0	.	12.58	12.35	12.77	-0.42	1.47e-09	2.81e-07	Promoter (<=1kb)
ENSMUSG00000031467	Agpat5	chr8	18843028	18875292	DiffBind	0	.	14.48	14.41	14.54	-0.13	0.00056	0.0105	Promoter (<=1kb)
ENSMUSG00000031490	Eif4ebp1	chr8	27258313	27277689	DiffBind	0	.	14.99	14.79	15.17	-0.38	1.22e-17	1.48e-14	Promoter (<=1kb)
ENSMUSG00000031513	Leprotl1	chr8	34133283	34148979	DiffBind	0	.	13.52	13.43	13.6	-0.16	0.00113	0.0181	Promoter (<=1kb)
ENSMUSG00000031523	Dlc1	chr8	36864147	36877617	DiffBind	0	.	10.42	10.17	10.63	-0.45	0.00135	0.0206	Intron (ENSMUST00000163663/ENSMUSG00000031523, intron 2 of 17)
ENSMUSG00000031523	Dlc1	chr8	36878046	36896049	DiffBind	0	.	11.2	11.01	11.37	-0.37	5.4e-05	0.00176	Intron (ENSMUST00000163663/ENSMUSG00000031523, intron 2 of 17)
ENSMUSG00000031523	Dlc1	chr8	36902267	36952619	DiffBind	0	.	14.04	13.82	14.24	-0.42	1.78e-10	4.23e-08	Promoter (<=1kb)
ENSMUSG00000031530	Dusp4	chr8	34802714	34824705	DiffBind	0	.	14.87	14.69	15.03	-0.34	2.8e-09	4.67e-07	Promoter (<=1kb)
ENSMUSG00000031534	Smim19	chr8	22497187	22529234	DiffBind	0	.	12.87	12.98	12.74	0.24	0.00123	0.0192	Intron (ENSMUST00000067786/ENSMUSG00000037656, intron 1 of 10)
ENSMUSG00000031561	Tenm3	chr8	48348307	48559270	DiffBind	0	.	16.6	16.54	16.66	-0.11	0.00358	0.0416	Promoter (<=1kb)
ENSMUSG00000031604	Msmo1	chr8	64718881	64733831	DiffBind	0	.	13.05	12.94	13.16	-0.22	3.47e-05	0.00124	Promoter (<=1kb)
ENSMUSG00000031642	Sh3rf1	chr8	61223591	61316300	DiffBind	0	.	15.89	15.8	15.97	-0.17	1.09e-07	1.02e-05	Promoter (<=1kb)
ENSMUSG00000031647	Mfap3l	chr8	60632866	60656107	DiffBind	0	.	12.43	12.29	12.55	-0.26	0.000244	0.0055	Promoter (<=1kb)
ENSMUSG00000031652	N4bp1	chr8	86844503	86886070	DiffBind	0	.	14.92	14.86	14.98	-0.12	0.00158	0.0231	Promoter (<=1kb)
ENSMUSG00000031672	Got2	chr8	95865054	95889430	DiffBind	0	.	14.66	14.56	14.75	-0.19	3.45e-06	0.000186	Promoter (<=1kb)
ENSMUSG00000031684	Slc10a7	chr8	78503103	78531955	DiffBind	0	.	13.83	13.76	13.9	-0.14	0.00262	0.0332	Promoter (<=1kb)
ENSMUSG00000031708	Tecr	chr8	83566603	83595128	DiffBind	0	.	14.64	14.52	14.75	-0.22	0.000908	0.0152	Promoter (<=1kb)
ENSMUSG00000031732	Phlpp2	chr8	109868557	109895629	DiffBind	0	.	12.31	12.43	12.19	0.24	0.00234	0.0308	Promoter (<=1kb)
ENSMUSG00000031783	Polr2c	chr8	94857262	94876450	DiffBind	0	.	13.85	13.74	13.96	-0.22	0.00117	0.0185	Promoter (<=1kb)
ENSMUSG00000031826	Usp10	chr8	119909652	119957076	DiffBind	0	.	15.79	15.7	15.88	-0.19	1.62e-05	0.000671	Promoter (<=1kb)
ENSMUSG00000031827	Cotl1	chr8	119809865	119840643	DiffBind	0	.	12.96	12.85	13.06	-0.22	0.00296	0.0365	Promoter (<=1kb)
ENSMUSG00000031885	Cbfb	chr8	105169110	105215742	DiffBind	0	.	14.35	14.27	14.42	-0.14	0.000531	0.0101	Promoter (<=1kb)
ENSMUSG00000031910	Has3	chr8	106870220	106911352	DiffBind	0	.	14.48	14.41	14.56	-0.15	0.00211	0.0288	Promoter (<=1kb)
ENSMUSG00000031938	4931406C07Rik	chr9	15304293	15314203	DiffBind	0	.	12.29	12.18	12.4	-0.22	0.000771	0.0135	Promoter (<=1kb)
ENSMUSG00000031955	Bcar1	chr8	111717183	111745649	DiffBind	0	.	14.98	14.88	15.07	-0.19	0.00233	0.0307	Promoter (<=1kb)
ENSMUSG00000031960	Aars	chr8	111033718	111054901	DiffBind	0	.	13.64	13.55	13.73	-0.18	0.000695	0.0124	Promoter (<=1kb)
ENSMUSG00000031986	Sprtn	chr8	124890336	124949082	DiffBind	0	.	15.81	15.67	15.94	-0.27	5.77e-07	4.05e-05	Promoter (<=1kb)
ENSMUSG00000032009	Sesn3	chr9	14276376	14282646	DiffBind	0	.	9.78	9.97	9.57	0.4	0.00143	0.0216	Promoter (<=1kb)
ENSMUSG00000032044	Rpusd4	chr9	35243248	35272875	DiffBind	0	.	12.84	12.92	12.76	0.15	0.00421	0.0461	Promoter (<=1kb)
ENSMUSG00000032046	Abhd12	chr2	150861226	150868260	DiffBind	0	.	9.39	9.6	9.15	0.46	0.00344	0.0403	Intron (ENSMUST00000056149/ENSMUSG00000032046, intron 1 of 12)
ENSMUSG00000032076	Cadm1	chr9	47529882	47559483	DiffBind	0	.	14.24	14.11	14.36	-0.24	4.83e-08	5.28e-06	Promoter (<=1kb)
ENSMUSG00000032076	Cadm1	chr9	47560100	47589706	DiffBind	0	.	13.85	13.77	13.92	-0.15	0.000226	0.0052	Intron (ENSMUST00000114548/ENSMUSG00000032076, intron 1 of 9)
ENSMUSG00000032076	Cadm1	chr9	47590010	47615372	DiffBind	0	.	13.61	13.54	13.69	-0.15	0.000602	0.0111	Intron (ENSMUST00000114548/ENSMUSG00000032076, intron 1 of 9)
ENSMUSG00000032076	Cadm1	chr9	47616368	47655364	DiffBind	0	.	13.92	13.86	13.97	-0.12	0.00434	0.047	Intron (ENSMUST00000114548/ENSMUSG00000032076, intron 1 of 9)
ENSMUSG00000032087	Dscaml1	chr9	45429771	45451735	DiffBind	0	.	12.71	12.58	12.84	-0.26	0.00178	0.0253	Promoter (<=1kb)
ENSMUSG00000032097	Ddx6	chr9	44601475	44625974	DiffBind	0	.	13.62	13.53	13.71	-0.19	5.26e-05	0.00173	Promoter (<=1kb)
ENSMUSG00000032177	Pde4a	chr9	21169061	21174200	DiffBind	0	.	10.22	10.39	10.01	0.38	0.00125	0.0194	Intron (ENSMUST00000039413/ENSMUSG00000032177, intron 1 of 14)
ENSMUSG00000032178	Ilf3	chr9	21367815	21398380	DiffBind	0	.	14.7	14.61	14.79	-0.18	4.21e-06	0.000218	Promoter (<=1kb)
ENSMUSG00000032193	Ldlr	chr9	21722626	21746588	DiffBind	0	.	13.53	13.37	13.67	-0.3	2.64e-08	3.23e-06	Promoter (<=1kb)
ENSMUSG00000032216	Nedd4	chr9	72661414	72670945	DiffBind	0	.	11.87	11.76	11.97	-0.21	0.00377	0.043	Promoter (<=1kb)
ENSMUSG00000032244	Fem1b	chr9	62788127	62812030	DiffBind	0	.	14.12	14.03	14.21	-0.18	0.000143	0.00367	Promoter (<=1kb)
ENSMUSG00000032252	Glce	chr9	62055419	62122747	DiffBind	0	.	15.05	14.94	15.14	-0.2	3.73e-05	0.00131	Promoter (<=1kb)
ENSMUSG00000032294	Pkm	chr9	59653866	59677904	DiffBind	0	.	13.93	13.79	14.06	-0.27	2.81e-09	4.67e-07	Promoter (<=1kb)
ENSMUSG00000032303	Chrna3	chr9	55018671	55028906	DiffBind	0	.	11.05	10.89	11.2	-0.31	0.00114	0.0182	Promoter (<=1kb)
ENSMUSG00000032327	Stra6	chr9	58062504	58074518	DiffBind	0	.	11.33	11.12	11.52	-0.4	2.83e-05	0.00105	Promoter (<=1kb)
ENSMUSG00000032349	Elovl5	chr9	77916461	77976943	DiffBind	0	.	15.03	14.93	15.13	-0.2	6.94e-06	0.00033	Promoter (<=1kb)
ENSMUSG00000032399	Rpl4	chr9	64168739	64178194	DiffBind	0	.	12.24	12.11	12.35	-0.24	0.000197	0.00472	Promoter (<=1kb)
ENSMUSG00000032411	Tfdp2	chr9	96196465	96201871	DiffBind	0	.	9.78	9.96	9.57	0.38	0.00258	0.0329	Promoter (<=1kb)
ENSMUSG00000032423	Syncrip	chr9	88440537	88482544	DiffBind	0	.	14.22	14.14	14.3	-0.17	0.00199	0.0274	Promoter (<=1kb)
ENSMUSG00000032437	Stt3b	chr9	115277640	115310557	DiffBind	0	.	14.54	14.48	14.61	-0.13	0.000801	0.0139	Promoter (<=1kb)
ENSMUSG00000032449	Slc25a36	chr9	97097985	97111231	DiffBind	0	.	12.36	12.45	12.26	0.19	0.00142	0.0215	Promoter (<=1kb)
ENSMUSG00000032479	Map4	chr9	109931736	109999561	DiffBind	0	.	14.77	14.69	14.85	-0.16	6.21e-05	0.00196	Promoter (<=1kb)
ENSMUSG00000032599	Ip6k2	chr9	108783542	108806009	DiffBind	0	.	14.07	13.98	14.16	-0.19	1.38e-05	0.000585	Promoter (<=1kb)
ENSMUSG00000032666	1700025G04Rik	chr1	151904764	151953680	DiffBind	0	.	14.45	14.36	14.54	-0.18	1.34e-05	0.000575	Promoter (<=1kb)
ENSMUSG00000032666	1700025G04Rik	chr1	151953971	152092826	DiffBind	0	.	16.54	16.43	16.64	-0.21	3.15e-12	1.23e-09	Promoter (<=1kb)
ENSMUSG00000032715	Trib3	chr2	152337236	152344047	DiffBind	0	.	11.63	11.44	11.8	-0.36	1.69e-05	0.000693	Promoter (<=1kb)
ENSMUSG00000032745	Gpbp1	chr13	111425267	111490022	DiffBind	0	.	15.92	15.82	16.02	-0.21	0.000262	0.00576	Promoter (<=1kb)
ENSMUSG00000032890	Rims3	chr4	120854206	120878827	DiffBind	0	.	13.85	13.66	14.02	-0.36	1.72e-11	5.34e-09	Promoter (<=1kb)
ENSMUSG00000032902	Slc16a1	chr3	104632487	104660271	DiffBind	0	.	13.92	13.85	13.99	-0.14	0.000906	0.0152	Promoter (<=1kb)
ENSMUSG00000032939	Nup93	chr8	94214186	94227393	DiffBind	0	.	13.35	13.25	13.45	-0.2	1.27e-05	0.000554	Promoter (<=1kb)
ENSMUSG00000032939	Nup93	chr8	94227624	94296724	DiffBind	0	.	14.98	14.9	15.06	-0.17	2.24e-05	0.000877	Promoter (<=1kb)
ENSMUSG00000032966	Fkbp1a	chr2	151540830	151564463	DiffBind	0	.	14	13.89	14.1	-0.21	1.75e-06	0.000105	Promoter (<=1kb)
ENSMUSG00000033161	Atp1a1	chr3	101579130	101606813	DiffBind	0	.	14.03	13.83	14.21	-0.38	7.56e-14	4.59e-11	Promoter (<=1kb)
ENSMUSG00000033411	Ctdspl2	chr2	121956137	121964703	DiffBind	0	.	12.68	12.59	12.77	-0.19	0.00359	0.0416	Promoter (<=1kb)
ENSMUSG00000033502	Cdc14a	chr3	116407181	116423969	DiffBind	0	.	11.9	12.04	11.75	0.29	0.00011	0.003	Promoter (<=1kb)
ENSMUSG00000033545	Znrf1	chr8	111536254	111620141	DiffBind	0	.	15.92	15.85	15.99	-0.14	2.54e-05	0.000967	Promoter (<=1kb)
ENSMUSG00000033740	St18	chr1	6757601	6769711	DiffBind	0	.	11.43	11.55	11.3	0.25	0.0024	0.0314	Exon (ENSMUST00000140079/ENSMUSG00000033740, exon 5 of 24)
ENSMUSG00000033819	Ppp1r16a	chr15	76671591	76691310	DiffBind	0	.	12.11	12.26	11.94	0.32	0.000114	0.00308	Promoter (<=1kb)
ENSMUSG00000033953	Ppp3r1	chr11	17157888	17198298	DiffBind	0	.	14.83	14.76	14.9	-0.14	0.00227	0.0303	Promoter (<=1kb)
ENSMUSG00000034066	Farp2	chr1	93512094	93528335	DiffBind	0	.	11.3	11.47	11.11	0.35	0.000173	0.00424	Promoter (<=1kb)
ENSMUSG00000034118	Tpst1	chr5	130079519	130103437	DiffBind	0	.	12.83	12.92	12.73	0.19	0.00187	0.0262	Promoter (<=1kb)
ENSMUSG00000034135	Sik3	chr9	46012935	46070304	DiffBind	0	.	14	14.08	13.91	0.17	6.58e-05	0.00204	Promoter (<=1kb)
ENSMUSG00000034135	Sik3	chr9	46070791	46101319	DiffBind	0	.	12.48	12.59	12.36	0.24	0.000155	0.00388	Intron (ENSMUST00000126865/ENSMUSG00000034135, intron 1 of 24)
ENSMUSG00000034135	Sik3	chr9	46105371	46119820	DiffBind	0	.	11.37	11.5	11.23	0.27	0.00104	0.0171	Intron (ENSMUST00000126865/ENSMUSG00000034135, intron 1 of 24)
ENSMUSG00000034160	Ogt	chrX	101639921	101663085	DiffBind	0	.	13.28	13.2	13.36	-0.16	0.00271	0.0339	Promoter (<=1kb)
ENSMUSG00000034168	Irf2bpl	chr12	86895457	86911363	DiffBind	0	.	12.42	12.29	12.54	-0.24	5.47e-05	0.00177	Distal Intergenic
ENSMUSG00000034269	Setd5	chr6	113077341	113152644	DiffBind	0	.	15.44	15.34	15.53	-0.19	0.000419	0.00836	Promoter (<=1kb)
ENSMUSG00000034349	Smc4	chr3	69004857	69028996	DiffBind	0	.	13.66	13.54	13.77	-0.23	0.00022	0.0051	Promoter (<=1kb)
ENSMUSG00000034613	Ppm1h	chr10	122698468	122706212	DiffBind	0	.	9.28	9.55	8.94	0.61	0.00215	0.0291	Intron (ENSMUST00000162853/ENSMUSG00000034613, intron 1 of 5)
ENSMUSG00000034667	Xpot	chr10	121592080	121626615	DiffBind	0	.	13.95	13.88	14.02	-0.14	0.00245	0.0318	Promoter (<=1kb)
ENSMUSG00000034681	Rnps1	chr17	24414593	24422942	DiffBind	0	.	13.1	13.02	13.18	-0.15	0.00418	0.0459	Promoter (<=1kb)
ENSMUSG00000034714	Ttyh2	chr11	114675481	114684468	DiffBind	0	.	11.27	11.5	11	0.49	2.4e-05	0.000931	Promoter (<=1kb)
ENSMUSG00000034723	Tmx4	chr2	134620926	134644010	DiffBind	0	.	12.81	12.69	12.91	-0.22	0.00135	0.0207	Promoter (<=1kb)
ENSMUSG00000034813	Grip1	chr10	119894309	119921657	DiffBind	0	.	11.87	11.99	11.74	0.25	0.00421	0.0461	Promoter (<=1kb)
ENSMUSG00000034994	Eef2	chr10	81175557	81182305	DiffBind	0	.	12.45	12.29	12.59	-0.3	0.00121	0.019	Promoter (<=1kb)
ENSMUSG00000035067	Xkr6	chr14	63606041	63642711	DiffBind	0	.	15.07	14.97	15.16	-0.19	3.17e-07	2.4e-05	Promoter (<=1kb)
ENSMUSG00000035067	Xkr6	chr14	63654456	63679712	DiffBind	0	.	12.82	12.92	12.71	0.21	0.000281	0.00609	Promoter (<=1kb)
ENSMUSG00000035067	Xkr6	chr14	63681773	63689408	DiffBind	0	.	9.31	9.58	8.99	0.58	0.00191	0.0266	Intron (ENSMUST00000119973/ENSMUSG00000035067, intron 1 of 2)
ENSMUSG00000035107	Dcbld2	chr16	58408324	58418002	DiffBind	0	.	12.64	12.52	12.74	-0.22	0.000434	0.00857	Promoter (<=1kb)
ENSMUSG00000035242	Oaz1	chr10	80826478	80832345	DiffBind	0	.	12.37	12.21	12.51	-0.3	0.000412	0.00828	Promoter (<=1kb)
ENSMUSG00000035268	Pkig	chr2	163675558	163698937	DiffBind	0	.	11.78	11.89	11.66	0.23	0.00298	0.0367	Promoter (<=1kb)
ENSMUSG00000035311	Gnptab	chr10	88379287	88400491	DiffBind	0	.	11.59	11.74	11.43	0.31	0.00231	0.0307	Promoter (<=1kb)
ENSMUSG00000035325	Sec31a	chr5	100404005	100432239	DiffBind	0	.	13.9	13.82	13.97	-0.15	0.000286	0.00614	Promoter (<=1kb)
ENSMUSG00000035356	Nfkbiz	chr16	55812424	55833847	DiffBind	0	.	12.8	12.71	12.89	-0.18	0.00304	0.0371	Promoter (<=1kb)
ENSMUSG00000035569	Ankrd11	chr8	122884910	123015890	DiffBind	0	.	17.32	17.2	17.43	-0.23	2.8e-12	1.17e-09	Promoter (<=1kb)
ENSMUSG00000035615	Frmpd1	chr4	45185023	45190575	DiffBind	0	.	10.25	10.04	10.43	-0.4	0.000465	0.00904	Promoter (<=1kb)
ENSMUSG00000035615	Frmpd1	chr4	45190671	45208700	DiffBind	0	.	11.2	11.03	11.35	-0.31	0.000158	0.00395	Promoter (<=1kb)
ENSMUSG00000035798	Zdhhc17	chr10	111001162	111011052	DiffBind	0	.	13.24	13.17	13.32	-0.15	0.0026	0.033	Promoter (<=1kb)
ENSMUSG00000035864	Syt1	chr10	108869485	108874854	DiffBind	0	.	9.69	9.89	9.45	0.44	0.00123	0.0192	Intron (ENSMUST00000105276/ENSMUSG00000035864, intron 3 of 11)
ENSMUSG00000035954	Dock4	chr12	40417905	40477929	DiffBind	0	.	15.08	15.02	15.14	-0.12	0.00106	0.0174	Promoter (<=1kb)
ENSMUSG00000036019	Tmtc2	chr10	105501170	105575228	DiffBind	0	.	14.91	14.76	15.03	-0.27	9.94e-15	7.09e-12	Promoter (<=1kb)
ENSMUSG00000036030	Prtg	chr9	72805236	72846214	DiffBind	0	.	14.61	14.46	14.74	-0.27	1.11e-13	6.39e-11	Promoter (<=1kb)
ENSMUSG00000036053	Fmnl2	chr2	52857315	52996788	DiffBind	0	.	16	15.94	16.05	-0.11	0.000475	0.00918	Promoter (<=1kb)
ENSMUSG00000036111	Lmo1	chr7	109146000	109170533	DiffBind	0	.	13.65	13.48	13.8	-0.32	6.65e-08	6.84e-06	Promoter (<=1kb)
ENSMUSG00000036180	Gatad2a	chr8	69974568	69996316	DiffBind	0	.	12.88	13	12.74	0.26	5.8e-06	0.000285	Promoter (<=1kb)
ENSMUSG00000036295	Lrrn3	chr12	41448797	41487871	DiffBind	0	.	14.4	14.23	14.55	-0.32	2.47e-08	3.06e-06	Promoter (<=1kb)
ENSMUSG00000036371	Serbp1	chr6	67264856	67291786	DiffBind	0	.	14.82	14.71	14.92	-0.21	0.00019	0.00458	Promoter (<=1kb)
ENSMUSG00000036390	Gadd45a	chr6	67037551	67044638	DiffBind	0	.	9.69	9.99	9.31	0.68	4.65e-06	0.000233	Promoter (<=1kb)
ENSMUSG00000036432	Siah2	chr3	58673573	58693496	DiffBind	0	.	13.75	13.63	13.86	-0.22	1.51e-06	9.19e-05	Promoter (<=1kb)
ENSMUSG00000036438	Calm2	chr17	87431741	87447019	DiffBind	0	.	12.94	12.8	13.08	-0.28	4.14e-06	0.000215	Promoter (<=1kb)
ENSMUSG00000036452	Arhgap26	chr18	38993079	39047818	DiffBind	0	.	14.39	14.27	14.51	-0.24	6.68e-10	1.4e-07	Promoter (<=1kb)
ENSMUSG00000036452	Arhgap26	chr18	39050746	39083094	DiffBind	0	.	13.26	13.15	13.37	-0.22	3.44e-06	0.000186	Intron (ENSMUST00000148850/ENSMUSG00000036452, intron 2 of 5)
ENSMUSG00000036452	Arhgap26	chr18	39087520	39095951	DiffBind	0	.	11.48	11.34	11.61	-0.27	0.000587	0.0109	Intron (ENSMUST00000148850/ENSMUSG00000036452, intron 2 of 5)
ENSMUSG00000036478	Btg1	chr10	96616915	96635859	DiffBind	0	.	13.17	13.02	13.31	-0.29	4.42e-09	6.63e-07	Promoter (<=1kb)
ENSMUSG00000036550	Cnot1	chr8	95732811	95808732	DiffBind	0	.	15.57	15.49	15.64	-0.15	0.000114	0.00308	Promoter (<=1kb)
ENSMUSG00000036698	Ago2	chr15	73112545	73184767	DiffBind	0	.	16.23	16.11	16.33	-0.21	2.08e-06	0.000121	Promoter (<=1kb)
ENSMUSG00000036718	Micall2	chr5	139723630	139730894	DiffBind	0	.	10.74	10.55	10.91	-0.36	0.00342	0.0401	Promoter (1-2kb)
ENSMUSG00000036718	Micall2	chr5	139731912	139736356	DiffBind	0	.	10.59	10.33	10.81	-0.47	0.000987	0.0163	Promoter (<=1kb)
ENSMUSG00000036777	Anln	chr9	22376113	22389040	DiffBind	0	.	12.45	12.35	12.54	-0.19	0.00419	0.0459	Promoter (<=1kb)
ENSMUSG00000036863	Syde2	chr3	145987638	146009824	DiffBind	0	.	13.53	13.45	13.61	-0.16	0.000238	0.00541	Promoter (<=1kb)
ENSMUSG00000036955	Kifbp	chr10	62569928	62578489	DiffBind	0	.	11.22	11.36	11.07	0.29	0.000814	0.0141	Promoter (<=1kb)
ENSMUSG00000037062	Sh3glb1	chr3	144707758	144720163	DiffBind	0	.	12.86	12.76	12.94	-0.18	0.00241	0.0315	Promoter (<=1kb)
ENSMUSG00000037111	Setd7	chr3	51530204	51563888	DiffBind	0	.	13.84	13.75	13.92	-0.17	0.00012	0.00322	Promoter (<=1kb)
ENSMUSG00000037169	Mycn	chr12	12935397	12942044	DiffBind	0	.	12.48	12.26	12.68	-0.41	3.14e-06	0.000175	Promoter (<=1kb)
ENSMUSG00000037235	Mxd4	chr5	34179875	34187570	DiffBind	0	.	10.81	11.04	10.52	0.52	0.000282	0.00609	Promoter (<=1kb)
ENSMUSG00000037236	Matr3	chr18	35562026	35591934	DiffBind	0	.	14.28	14.16	14.4	-0.23	0.000369	0.00756	Promoter (<=1kb)
ENSMUSG00000037242	Clic4	chr4	135214081	135259778	DiffBind	0	.	15.2	15.09	15.3	-0.21	1.83e-08	2.42e-06	Exon (ENSMUST00000037099/ENSMUSG00000037242, exon 1 of 6)
ENSMUSG00000037242	Clic4	chr4	135260346	135272922	DiffBind	0	.	14.26	14.13	14.38	-0.26	1.09e-08	1.52e-06	Promoter (<=1kb)
ENSMUSG00000037253	Mex3c	chr18	73573240	73594152	DiffBind	0	.	13.74	13.66	13.82	-0.16	0.00426	0.0464	Promoter (<=1kb)
ENSMUSG00000037266	Rsrp1	chr4	134921333	134929161	DiffBind	0	.	12.53	12.4	12.64	-0.24	0.00301	0.0369	Promoter (<=1kb)
ENSMUSG00000037286	Stag1	chr9	100644063	100712980	DiffBind	0	.	14.39	14.51	14.26	0.25	1.71e-05	0.000698	Promoter (<=1kb)
ENSMUSG00000037286	Stag1	chr9	100713227	100738577	DiffBind	0	.	12.06	12.22	11.86	0.36	0.000284	0.00611	Exon (ENSMUST00000124487/ENSMUSG00000037286, exon 4 of 4)
ENSMUSG00000037331	Larp1	chr11	58009165	58038449	DiffBind	0	.	15.76	15.59	15.92	-0.33	1.49e-15	1.21e-12	Promoter (<=1kb)
ENSMUSG00000037408	Cnnm4	chr1	36471835	36494559	DiffBind	0	.	12.55	12.66	12.43	0.23	0.00465	0.0499	Promoter (<=1kb)
ENSMUSG00000037487	Ubr5	chr15	38029224	38096903	DiffBind	0	.	15.59	15.49	15.68	-0.2	5.15e-08	5.53e-06	Promoter (<=1kb)
ENSMUSG00000037503	Fam168b	chr1	34809468	34842919	DiffBind	0	.	14.6	14.53	14.67	-0.15	7.87e-05	0.00234	Promoter (<=1kb)
ENSMUSG00000037526	Atg14	chr14	47559503	47568524	DiffBind	0	.	10.71	10.86	10.55	0.31	0.00348	0.0407	Promoter (<=1kb)
ENSMUSG00000037541	Shank2	chr7	144283876	144304550	DiffBind	0	.	11.99	12.12	11.85	0.27	0.0039	0.044	Promoter (<=1kb)
ENSMUSG00000037553	Zdhhc18	chr4	133627641	133633275	DiffBind	0	.	11.19	11.35	11	0.35	0.00246	0.0319	Promoter (<=1kb)
ENSMUSG00000037580	Gch1	chr14	47174729	47190362	DiffBind	0	.	13.09	12.95	13.21	-0.26	3.37e-06	0.000184	Promoter (<=1kb)
ENSMUSG00000037622	Wdtc1	chr4	133322569	133339254	DiffBind	0	.	12.38	12.55	12.18	0.38	2.19e-08	2.77e-06	Promoter (<=1kb)
ENSMUSG00000037685	Atp8a1	chr5	67815947	67847508	DiffBind	0	.	13.39	13.31	13.46	-0.15	0.00107	0.0175	Promoter (<=1kb)
ENSMUSG00000037805	Rpl10a	chr17	28328356	28331571	DiffBind	0	.	11.45	11.29	11.6	-0.3	0.00404	0.045	Promoter (<=1kb)
ENSMUSG00000037846	Rtkn2	chr10	67979674	67988685	DiffBind	0	.	11.82	11.71	11.92	-0.21	0.00367	0.0423	Promoter (<=1kb)
ENSMUSG00000037851	Iars	chr13	49680283	49694554	DiffBind	0	.	12.94	12.83	13.04	-0.21	0.000209	0.00493	Promoter (<=1kb)
ENSMUSG00000037855	Zfp365	chr10	67899684	67912945	DiffBind	0	.	13.3	13.21	13.38	-0.16	0.000801	0.0139	Promoter (<=1kb)
ENSMUSG00000037857	Nufip2	chr11	77686025	77720598	DiffBind	0	.	14.57	14.48	14.66	-0.17	0.000249	0.00557	Promoter (<=1kb)
ENSMUSG00000037876	Jmjd1c	chr10	67038934	67059769	DiffBind	0	.	11.67	11.81	11.52	0.29	0.00424	0.0462	Exon (ENSMUST00000020023/ENSMUSG00000019873, exon 6 of 8)
ENSMUSG00000037965	Zc3h7a	chr16	11158198	11177187	DiffBind	0	.	13.66	13.6	13.73	-0.13	0.00223	0.0299	Promoter (<=1kb)
ENSMUSG00000038014	Fam120a	chr13	48914740	48967862	DiffBind	0	.	14.86	14.79	14.92	-0.13	0.000291	0.00621	Promoter (<=1kb)
ENSMUSG00000038025	Phf2	chr13	48833249	48870728	DiffBind	0	.	13.15	13.26	13.03	0.23	0.00453	0.0488	Promoter (<=1kb)
ENSMUSG00000038055	Dexi	chr16	10531970	10542973	DiffBind	0	.	10.69	10.88	10.48	0.4	0.00148	0.0222	Promoter (<=1kb)
ENSMUSG00000038119	Cdon	chr9	35421566	35446384	DiffBind	0	.	12.96	12.87	13.05	-0.18	0.000406	0.00818	Promoter (<=1kb)
ENSMUSG00000038145	Snrk	chr9	122117120	122163635	DiffBind	0	.	14.43	14.3	14.54	-0.24	1.48e-09	2.81e-07	Promoter (<=1kb)
ENSMUSG00000038172	Ttc39b	chr4	83303789	83324270	DiffBind	0	.	13	12.92	13.07	-0.15	0.00435	0.0471	Promoter (<=1kb)
ENSMUSG00000038175	Mylip	chr13	45389568	45404729	DiffBind	0	.	11.77	11.6	11.92	-0.31	0.000193	0.00465	Promoter (<=1kb)
ENSMUSG00000038187	Btbd10	chr7	113336265	113350846	DiffBind	0	.	10.88	11.03	10.71	0.32	0.00195	0.027	Promoter (<=1kb)
ENSMUSG00000038193	Hand2	chr8	57008269	57013916	DiffBind	0	.	10.71	10.94	10.43	0.51	3.73e-06	0.000197	Distal Intergenic
ENSMUSG00000038193	Hand2	chr8	57290262	57359912	DiffBind	0	.	16.08	15.93	16.22	-0.29	7.67e-11	2.07e-08	Promoter (<=1kb)
ENSMUSG00000038291	Snx25	chr8	46117175	46125560	DiffBind	0	.	10.4	10.56	10.22	0.34	0.00176	0.0251	Promoter (<=1kb)
ENSMUSG00000038331	Satb2	chr1	56949645	56962502	DiffBind	0	.	10.71	10.91	10.47	0.44	0.000288	0.00616	Intron (ENSMUST00000114415/ENSMUSG00000038331, intron 2 of 10)
ENSMUSG00000038446	Cdc40	chr10	40849033	40883296	DiffBind	0	.	13.89	13.95	13.83	0.13	0.00415	0.0458	Promoter (<=1kb)
ENSMUSG00000038459	Abhd17c	chr7	84108913	84152000	DiffBind	0	.	14.52	14.46	14.59	-0.13	0.000894	0.0151	Promoter (<=1kb)
ENSMUSG00000038518	Jarid2	chr13	44730838	44850992	DiffBind	0	.	16.52	16.42	16.61	-0.19	9.23e-06	0.000418	Promoter (<=1kb)
ENSMUSG00000038520	Tbc1d17	chr7	44811633	44848938	DiffBind	0	.	14.72	14.57	14.86	-0.3	1.66e-07	1.49e-05	Promoter (<=1kb)
ENSMUSG00000038587	Akap12	chr10	4265819	4305397	DiffBind	0	.	15.02	14.92	15.11	-0.19	1.82e-07	1.59e-05	Promoter (<=1kb)
ENSMUSG00000038615	Nfe2l1	chr11	96812171	96829936	DiffBind	0	.	13.74	13.62	13.86	-0.23	0.000276	0.00601	Promoter (<=1kb)
ENSMUSG00000038623	Tm6sf1	chr7	81885682	81892297	DiffBind	0	.	9.45	9.69	9.17	0.52	0.00066	0.0119	Exon (ENSMUST00000107305/ENSMUSG00000025104, exon 1 of 6)
ENSMUSG00000038658	Ric1	chr19	29522341	29541855	DiffBind	0	.	12.78	12.89	12.66	0.24	8.26e-05	0.00241	Promoter (<=1kb)
ENSMUSG00000038658	Ric1	chr19	29541925	29561647	DiffBind	0	.	11.56	11.75	11.33	0.43	2.08e-06	0.000121	Intron (ENSMUST00000043610/ENSMUSG00000038658, intron 3 of 25)
ENSMUSG00000038665	Dgki	chr6	37277807	37302457	DiffBind	0	.	13.51	13.41	13.59	-0.18	5.38e-05	0.00176	Promoter (<=1kb)
ENSMUSG00000038718	Pbx3	chr2	34265652	34294045	DiffBind	0	.	12.56	12.67	12.44	0.23	0.00277	0.0345	Promoter (<=1kb)
ENSMUSG00000038805	Six3	chr17	85621179	85628736	DiffBind	0	.	11.83	11.65	11.99	-0.34	1.49e-05	0.000623	Promoter (<=1kb)
ENSMUSG00000038866	Zcchc2	chr1	105972354	105990828	DiffBind	0	.	13.13	13	13.24	-0.24	0.000105	0.00292	Promoter (<=1kb)
ENSMUSG00000038866	Zcchc2	chr1	105990980	106038918	DiffBind	0	.	14.57	14.44	14.68	-0.25	1.07e-09	2.09e-07	Promoter (<=1kb)
ENSMUSG00000038894	Irs2	chr8	10974962	11013558	DiffBind	0	.	15.83	15.64	16	-0.37	6.89e-16	5.97e-13	Promoter (<=1kb)
ENSMUSG00000038909	Kat7	chr11	95295835	95310273	DiffBind	0	.	12.9	12.81	12.98	-0.17	0.00282	0.0349	Promoter (<=1kb)
ENSMUSG00000038917	3930402G23Rik	chr8	10946364	10949924	DiffBind	0	.	9.67	9.45	9.86	-0.41	0.00257	0.0329	Distal Intergenic
ENSMUSG00000039067	Psmd7	chr8	107580448	107588645	DiffBind	0	.	12.42	12.32	12.52	-0.2	0.0019	0.0265	Promoter (<=1kb)
ENSMUSG00000039114	Nrn1	chr13	36725822	36736023	DiffBind	0	.	12.48	12.33	12.62	-0.29	5.98e-05	0.00191	Promoter (<=1kb)
ENSMUSG00000039126	Prune2	chr19	16956009	17004608	DiffBind	0	.	14.82	14.7	14.94	-0.24	2.12e-10	4.86e-08	Promoter (<=1kb)
ENSMUSG00000039156	Stim2	chr5	53998532	54052999	DiffBind	0	.	13.67	13.76	13.56	0.2	0.000417	0.00834	Promoter (<=1kb)
ENSMUSG00000039159	Ube2h	chr6	30221773	30236211	DiffBind	0	.	10.75	10.97	10.49	0.48	0.00215	0.0291	Exon (ENSMUST00000102993/ENSMUSG00000039159, exon 2 of 7)
ENSMUSG00000039159	Ube2h	chr6	30238741	30254001	DiffBind	0	.	10.81	11	10.6	0.41	9.41e-05	0.00268	Promoter (<=1kb)
ENSMUSG00000039159	Ube2h	chr6	30254130	30263562	DiffBind	0	.	10.15	10.32	9.95	0.37	0.0024	0.0314	Exon (ENSMUST00000102993/ENSMUSG00000039159, exon 5 of 7)
ENSMUSG00000039159	Ube2h	chr6	30263632	30304609	DiffBind	0	.	13.75	13.89	13.61	0.28	4.46e-10	9.83e-08	Promoter (<=1kb)
ENSMUSG00000039218	Srrm2	chr17	23803052	23829056	DiffBind	0	.	14.16	14.07	14.24	-0.17	7.14e-05	0.00215	Promoter (<=1kb)
ENSMUSG00000039220	Ppp1r10	chr17	35916849	35927135	DiffBind	0	.	11.23	11.07	11.36	-0.29	0.000283	0.00609	Promoter (<=1kb)
ENSMUSG00000039239	Tgfb2	chr1	186650096	186708997	DiffBind	0	.	13.75	13.63	13.86	-0.23	0.00198	0.0273	Promoter (<=1kb)
ENSMUSG00000039262	Prrc2b	chr2	32151250	32174321	DiffBind	0	.	14.88	14.78	14.97	-0.18	4.17e-05	0.00142	Promoter (<=1kb)
ENSMUSG00000039470	Zdhhc2	chr8	40430375	40441005	DiffBind	0	.	11.8	11.89	11.69	0.21	0.0043	0.0468	Intron (ENSMUST00000049389/ENSMUSG00000039470, intron 1 of 12)
ENSMUSG00000039542	Ncam1	chr9	49672073	49799124	DiffBind	0	.	15.88	15.75	16.01	-0.26	1.61e-12	7.26e-10	Promoter (<=1kb)
ENSMUSG00000039607	Rbms3	chr9	116886542	116905646	DiffBind	0	.	11.56	11.7	11.42	0.28	0.0031	0.0374	Intron (ENSMUST00000111773/ENSMUSG00000039607, intron 4 of 14)
ENSMUSG00000039607	Rbms3	chr9	117204829	117255988	DiffBind	0	.	14.38	14.3	14.46	-0.16	0.000207	0.0049	Promoter (<=1kb)
ENSMUSG00000039621	Prex1	chr2	166691262	166706389	DiffBind	0	.	11.24	11.41	11.04	0.37	0.000959	0.0159	Promoter (<=1kb)
ENSMUSG00000039671	Zmynd8	chr2	165856250	165885386	DiffBind	0	.	14.37	14.28	14.46	-0.18	0.00116	0.0184	Promoter (<=1kb)
ENSMUSG00000039770	Ypel5	chr17	72837366	72847848	DiffBind	0	.	10.97	11.1	10.82	0.29	0.00187	0.0262	Promoter (<=1kb)
ENSMUSG00000039782	Cpeb2	chr5	43233283	43277762	DiffBind	0	.	14.48	14.4	14.55	-0.15	0.000727	0.0129	Promoter (<=1kb)
ENSMUSG00000039835	Nhsl1	chr10	18351967	18360033	DiffBind	0	.	10.05	10.26	9.81	0.45	0.0021	0.0288	Distal Intergenic
ENSMUSG00000039841	Zfp800	chr6	28241233	28261244	DiffBind	0	.	12.42	12.52	12.32	0.2	0.00144	0.0216	Promoter (<=1kb)
ENSMUSG00000039852	Rere	chr4	150279546	150512362	DiffBind	0	.	17.9	17.84	17.95	-0.1	0.00133	0.0205	Promoter (<=1kb)
ENSMUSG00000039903	Eva1c	chr16	90830949	90854276	DiffBind	0	.	12.15	12.28	12.01	0.27	0.0015	0.0224	Promoter (<=1kb)
ENSMUSG00000039942	Ptger4	chr15	5231966	5247248	DiffBind	0	.	12.46	12.28	12.61	-0.33	2.28e-06	0.000132	Promoter (<=1kb)
ENSMUSG00000039943	Plcb4	chr2	135659533	135696900	DiffBind	0	.	13.57	13.45	13.69	-0.24	1.7e-07	1.51e-05	Promoter (<=1kb)
ENSMUSG00000039943	Plcb4	chr2	135706575	135751890	DiffBind	0	.	13.15	13.03	13.26	-0.23	2.23e-05	0.000875	Promoter (<=1kb)
ENSMUSG00000039954	Stk32a	chr18	43224984	43247261	DiffBind	0	.	12.6	12.5	12.69	-0.19	0.00142	0.0215	Exon (ENSMUST00000045477/ENSMUSG00000039954, exon 3 of 13)
ENSMUSG00000039982	Dtx4	chr19	12509338	12518870	DiffBind	0	.	12.15	12.04	12.26	-0.22	0.000871	0.0149	Distal Intergenic
ENSMUSG00000039985	Sinhcaf	chr6	148924312	148947050	DiffBind	0	.	14.18	14.07	14.28	-0.21	2.28e-07	1.88e-05	Promoter (<=1kb)
ENSMUSG00000040010	Slc7a5	chr8	121879898	121911003	DiffBind	0	.	15.12	14.88	15.32	-0.43	0.00368	0.0423	Promoter (<=1kb)
ENSMUSG00000040025	Ythdf2	chr4	132181414	132212903	DiffBind	0	.	15.2	15.12	15.28	-0.16	0.000132	0.00345	Promoter (<=1kb)
ENSMUSG00000040043	Rbms2	chr10	128157955	128176405	DiffBind	0	.	11.36	11.63	11.03	0.59	4.4e-07	3.18e-05	Promoter (<=1kb)
ENSMUSG00000040260	Daam2	chr17	49549473	49564124	DiffBind	0	.	11.35	11.12	11.55	-0.43	2.68e-07	2.11e-05	Promoter (<=1kb)
ENSMUSG00000040363	Bcor	chrX	12048671	12128435	DiffBind	0	.	15.02	14.88	15.15	-0.26	5.89e-07	4.11e-05	Promoter (<=1kb)
ENSMUSG00000040430	Pitpnc1	chr11	107464262	107470695	DiffBind	0	.	9.83	10.04	9.58	0.46	0.0026	0.033	Promoter (<=1kb)
ENSMUSG00000040451	Sgms1	chr19	32214535	32231949	DiffBind	0	.	11.15	11.31	10.98	0.32	0.0035	0.0408	3' UTR
ENSMUSG00000040451	Sgms1	chr19	32307508	32349701	DiffBind	0	.	13.22	13.33	13.11	0.21	0.000761	0.0134	Promoter (<=1kb)
ENSMUSG00000040549	Ckap5	chr2	91526512	91544588	DiffBind	0	.	13.78	13.68	13.86	-0.18	0.00134	0.0206	Promoter (<=1kb)
ENSMUSG00000040591	1110051M20Rik	chr2	91436766	91444624	DiffBind	0	.	9.98	10.18	9.74	0.44	0.00121	0.019	Promoter (<=1kb)
ENSMUSG00000040605	Bace2	chr16	97354702	97363823	DiffBind	0	.	12.79	12.65	12.91	-0.26	1.27e-06	7.98e-05	Promoter (<=1kb)
ENSMUSG00000040605	Bace2	chr16	97365032	97391417	DiffBind	0	.	14.28	14.13	14.42	-0.29	9.12e-11	2.31e-08	Intron (ENSMUST00000047275/ENSMUSG00000040605, intron 1 of 8)
ENSMUSG00000040651	Tasor	chr14	27428354	27441592	DiffBind	0	.	11.81	11.93	11.69	0.24	0.00257	0.0329	Promoter (<=1kb)
ENSMUSG00000040731	Eif4h	chr5	134619103	134639445	DiffBind	0	.	14.34	14.22	14.46	-0.24	3.65e-08	4.3e-06	Promoter (<=1kb)
ENSMUSG00000040761	Spen	chr4	141485053	141505134	DiffBind	0	.	14.23	14.16	14.31	-0.15	0.00186	0.0262	Promoter (<=1kb)
ENSMUSG00000040761	Spen	chr4	141505360	141538555	DiffBind	0	.	15.71	15.6	15.81	-0.21	2.45e-07	1.99e-05	Promoter (<=1kb)
ENSMUSG00000040842	Szrd1	chr4	141110385	141139921	DiffBind	0	.	15.71	15.62	15.79	-0.18	0.000605	0.0112	Promoter (<=1kb)
ENSMUSG00000040859	Bsdc1	chr4	129461560	129467472	DiffBind	0	.	11.01	11.16	10.83	0.33	0.000256	0.0057	Promoter (<=1kb)
ENSMUSG00000040952	Rps19	chr7	24884442	24889741	DiffBind	0	.	12.36	12.16	12.53	-0.38	1.74e-05	0.000709	Promoter (<=1kb)
ENSMUSG00000040957	Cables1	chr18	11834809	11867827	DiffBind	0	.	13.86	13.7	14.01	-0.31	1.56e-06	9.4e-05	Promoter (<=1kb)
ENSMUSG00000041057	Wdr43	chr17	71614518	71657506	DiffBind	0	.	14.9	14.81	14.98	-0.17	2.6e-05	0.000984	Promoter (<=1kb)
ENSMUSG00000041216	Clvs1	chr4	9267589	9321827	DiffBind	0	.	14.62	14.47	14.76	-0.29	3e-09	4.81e-07	Promoter (<=1kb)
ENSMUSG00000041216	Clvs1	chr4	9322136	9360323	DiffBind	0	.	13.36	13.25	13.47	-0.22	0.000213	0.005	Promoter (<=1kb)
ENSMUSG00000041229	Phf8	chrX	151521131	151531599	DiffBind	0	.	10.44	10.61	10.25	0.36	0.000539	0.0102	Promoter (<=1kb)
ENSMUSG00000041308	Sntb2	chr8	106935399	106976112	DiffBind	0	.	13.61	13.7	13.5	0.2	5.67e-05	0.00182	Promoter (<=1kb)
ENSMUSG00000041313	Slc7a1	chr5	148348144	148400109	DiffBind	0	.	15.64	15.51	15.75	-0.25	4.6e-08	5.07e-06	Promoter (<=1kb)
ENSMUSG00000041346	Wrap53	chr11	69564768	69579266	DiffBind	0	.	11.73	11.84	11.6	0.24	0.00194	0.0269	Promoter (<=1kb)
ENSMUSG00000041346	Wrap53	chr11	69580106	69588881	DiffBind	0	.	12.37	12.27	12.47	-0.2	0.00178	0.0253	Promoter (<=1kb)
ENSMUSG00000041362	Shtn1	chr19	59050962	59076090	DiffBind	0	.	13.07	12.97	13.16	-0.18	0.000424	0.00842	Promoter (<=1kb)
ENSMUSG00000041459	Tardbp	chr4	148613086	148627020	DiffBind	0	.	13.66	13.52	13.79	-0.27	4.5e-08	5.06e-06	Promoter (<=1kb)
ENSMUSG00000041548	Hspb8	chr5	116408187	116422916	DiffBind	0	.	13.33	13.18	13.47	-0.28	5.78e-08	6.04e-06	Promoter (<=1kb)
ENSMUSG00000041685	Fcho2	chr13	98788256	98815294	DiffBind	0	.	13.33	13.43	13.23	0.2	0.000425	0.00843	Promoter (<=1kb)
ENSMUSG00000041757	Plekha6	chr1	133181176	133226908	DiffBind	0	.	15.03	14.94	15.11	-0.17	0.000301	0.00636	Distal Intergenic
ENSMUSG00000041773	Enc1	chr13	97238504	97254802	DiffBind	0	.	14.29	14.09	14.46	-0.36	3.75e-14	2.4e-11	Promoter (<=1kb)
ENSMUSG00000041794	Myrip	chr9	120303930	120340273	DiffBind	0	.	13.53	13.39	13.67	-0.28	1.63e-08	2.18e-06	Promoter (<=1kb)
ENSMUSG00000041841	Rpl37	chr15	5116467	5124023	DiffBind	0	.	12.09	11.98	12.19	-0.21	0.00161	0.0235	Promoter (<=1kb)
ENSMUSG00000041841	Rpl37rt	chr15	5116467	5124023	DiffBind	0	.	12.09	11.98	12.19	-0.21	0.00161	0.0235	Promoter (<=1kb)
ENSMUSG00000041846	Ppp4r3a	chr12	101042848	101085957	DiffBind	0	.	14.89	14.82	14.96	-0.14	0.000959	0.0159	Promoter (<=1kb)
ENSMUSG00000041849	Card6	chr15	5103616	5109091	DiffBind	0	.	9.26	9.53	8.93	0.59	0.00154	0.0227	Promoter (<=1kb)
ENSMUSG00000041881	Ndufa7	chr17	33831190	33838902	DiffBind	0	.	10.31	10.46	10.14	0.32	0.004	0.0447	Promoter (1-2kb)
ENSMUSG00000041895	Wipi1	chr11	109594663	109611565	DiffBind	0	.	13.04	12.86	13.2	-0.34	2.95e-07	2.28e-05	Promoter (<=1kb)
ENSMUSG00000041915	Ammecr1l	chr18	31759805	31774770	DiffBind	0	.	12.05	12.16	11.92	0.24	0.0016	0.0234	Promoter (<=1kb)
ENSMUSG00000041959	S100a10	chr3	93555073	93563987	DiffBind	0	.	11.81	11.65	11.95	-0.3	0.000123	0.00326	Promoter (<=1kb)
ENSMUSG00000041995	Zbed3	chr13	95324480	95339234	DiffBind	0	.	13	12.91	13.09	-0.18	0.00272	0.034	Promoter (<=1kb)
ENSMUSG00000042046	Dstyk	chr1	132417635	132425674	DiffBind	0	.	10.14	10.37	9.86	0.51	8.85e-05	0.00256	Promoter (<=1kb)
ENSMUSG00000042079	Hnrnpf	chr6	117903992	117929582	DiffBind	0	.	14.6	14.44	14.75	-0.31	9.08e-12	3.15e-09	Promoter (<=1kb)
ENSMUSG00000042225	Ammecr1	chrX	142924172	142939409	DiffBind	0	.	10.8	10.95	10.63	0.32	0.00396	0.0445	Intron (ENSMUST00000041317/ENSMUSG00000042225, intron 1 of 5)
ENSMUSG00000042249	Grk3	chr5	112961798	113015564	DiffBind	0	.	14.41	14.29	14.52	-0.24	4.35e-07	3.16e-05	Promoter (<=1kb)
ENSMUSG00000042258	Isl1	chr13	116300713	116312257	DiffBind	0	.	12.43	12.33	12.52	-0.2	0.000614	0.0113	Promoter (<=1kb)
ENSMUSG00000042302	Ehbp1	chr11	22247770	22276294	DiffBind	0	.	12.2	12.3	12.08	0.22	0.00274	0.0342	Exon (ENSMUST00000045167/ENSMUSG00000042302, exon 23 of 24)
ENSMUSG00000042323	Pbrm1	chr14	31013740	31019264	DiffBind	0	.	11.39	11.26	11.51	-0.24	0.00146	0.0219	Promoter (<=1kb)
ENSMUSG00000042364	Snx18	chr13	113591820	113618724	DiffBind	0	.	14.28	14.19	14.38	-0.19	0.000624	0.0114	Promoter (<=1kb)
ENSMUSG00000042472	Zfp410	chr12	84322403	84335969	DiffBind	0	.	11.35	11.48	11.21	0.27	0.00186	0.0262	Exon (ENSMUST00000045931/ENSMUSG00000042472, exon 3 of 12)
ENSMUSG00000042506	Usp22	chr11	61158800	61175177	DiffBind	0	.	13.24	13.14	13.34	-0.21	0.000102	0.00287	Promoter (<=1kb)
ENSMUSG00000042507	Mideas	chr12	84194446	84219737	DiffBind	0	.	12.39	12.53	12.25	0.28	0.00331	0.0393	Promoter (<=1kb)
ENSMUSG00000042508	Dmtf1	chr5	9136171	9143942	DiffBind	0	.	9.72	9.97	9.41	0.55	0.000254	0.00565	Exon (ENSMUST00000071921/ENSMUSG00000042508, exon 13 of 18)
ENSMUSG00000042628	Zfyve1	chr12	83589288	83597201	DiffBind	0	.	10.43	10.58	10.25	0.33	0.00309	0.0374	Promoter (<=1kb)
ENSMUSG00000042632	Pla2g6	chr15	79312216	79328210	DiffBind	0	.	12.71	12.59	12.82	-0.23	0.000623	0.0114	Promoter (<=1kb)
ENSMUSG00000042650	Alkbh5	chr11	60537856	60558428	DiffBind	0	.	14.41	14.31	14.5	-0.2	1.05e-05	0.000468	Promoter (<=1kb)
ENSMUSG00000042680	Garem1	chr18	21269263	21300214	DiffBind	0	.	13.54	13.45	13.63	-0.19	2.91e-05	0.00107	Promoter (<=1kb)
ENSMUSG00000042688	Mapk6	chr9	75390160	75411316	DiffBind	0	.	13.6	13.5	13.69	-0.19	1.35e-05	0.000578	Promoter (<=1kb)
ENSMUSG00000042699	Dhx9	chr1	153454161	153488902	DiffBind	0	.	14.72	14.62	14.81	-0.19	1.91e-05	0.000767	Promoter (<=1kb)
ENSMUSG00000042700	Sipa1l1	chr12	82184403	82220052	DiffBind	0	.	13.28	13.35	13.2	0.16	0.0019	0.0265	Intron (ENSMUST00000166429/ENSMUSG00000042700, intron 1 of 23)
ENSMUSG00000042700	Sipa1l1	chr12	82242280	82269862	DiffBind	0	.	12.24	12.36	12.1	0.25	0.00188	0.0264	5' UTR
ENSMUSG00000043284	Tmem11	chr11	60860247	60880188	DiffBind	0	.	14.11	14.02	14.19	-0.16	0.00213	0.029	Promoter (<=1kb)
ENSMUSG00000043411	Usp48	chr4	137594052	137598187	DiffBind	0	.	12.89	12.77	12.99	-0.22	9.19e-05	0.00263	Promoter (<=1kb)
ENSMUSG00000043467	Zbtb37	chr1	161031290	161038510	DiffBind	0	.	11.53	11.38	11.67	-0.28	0.00014	0.00361	Promoter (<=1kb)
ENSMUSG00000043623	NA	chr19	60204250	60217130	DiffBind	0	.	10.71	10.88	10.52	0.36	0.00389	0.0439	Exon (ENSMUST00000065286/ENSMUSG00000057858, exon 3 of 8)
ENSMUSG00000043644	0610009L18Rik	chr11	120344160	120350278	DiffBind	0	.	12.28	12.12	12.43	-0.32	0.00228	0.0303	Promoter (<=1kb)
ENSMUSG00000043962	Thrap3	chr4	126167308	126202748	DiffBind	0	.	14.53	14.43	14.63	-0.2	2.21e-05	0.000871	Promoter (<=1kb)
ENSMUSG00000044288	Cnr1	chr4	33921670	33947322	DiffBind	0	.	13.34	13.16	13.5	-0.34	5.2e-13	2.52e-10	Promoter (<=1kb)
ENSMUSG00000044340	Phlpp1	chr1	106171663	106222698	DiffBind	0	.	13.67	13.74	13.6	0.14	0.0038	0.0432	Promoter (<=1kb)
ENSMUSG00000044340	Phlpp1	chr1	106222854	106245473	DiffBind	0	.	11.56	11.7	11.39	0.31	0.00341	0.0401	Intron (ENSMUST00000135810/ENSMUSG00000044340, intron 1 of 2)
ENSMUSG00000044340	Phlpp1	chr1	106253825	106264674	DiffBind	0	.	10.5	10.68	10.3	0.39	0.00166	0.0241	Intron (ENSMUST00000135810/ENSMUSG00000044340, intron 1 of 2)
ENSMUSG00000044365	Cxxc4	chr3	134199555	134205084	DiffBind	0	.	10.03	9.83	10.21	-0.38	0.00113	0.0181	Distal Intergenic
ENSMUSG00000044365	Cxxc4	chr3	134232560	134252130	DiffBind	0	.	12.62	12.46	12.77	-0.31	8.74e-07	5.89e-05	Promoter (<=1kb)
ENSMUSG00000044471	Lncpint	chr6	31066245	31230205	DiffBind	0	.	16.08	16.01	16.14	-0.13	0.00307	0.0372	Promoter (<=1kb)
ENSMUSG00000044763	Trmt10c	chr16	56017083	56038518	DiffBind	0	.	13.8	13.71	13.88	-0.16	0.000249	0.00557	Promoter (<=1kb)
ENSMUSG00000044864	Ankrd50	chr3	38463860	38484794	DiffBind	0	.	13.31	13.22	13.4	-0.18	0.000156	0.0039	Promoter (<=1kb)
ENSMUSG00000045128	Rpl18a	chr8	70894032	70899437	DiffBind	0	.	11.97	11.82	12.11	-0.3	0.00226	0.0302	Promoter (<=1kb)
ENSMUSG00000045193	Cirbp	chr10	80167843	80172703	DiffBind	0	.	11.18	11	11.34	-0.34	0.00184	0.026	Promoter (<=1kb)
ENSMUSG00000045216	Hs6st1	chr1	36066039	36106953	DiffBind	0	.	15.63	15.52	15.73	-0.21	0.000154	0.00387	Promoter (<=1kb)
ENSMUSG00000045294	Insig1	chr5	28071338	28077772	DiffBind	0	.	11.88	11.74	12.01	-0.27	0.000228	0.00523	Promoter (<=1kb)
ENSMUSG00000045636	Mtus1	chr8	41019643	41043647	DiffBind	0	.	14.19	14.12	14.27	-0.15	0.000453	0.00888	Promoter (<=1kb)
ENSMUSG00000045636	Mtus1	chr8	41102898	41135137	DiffBind	0	.	13.41	13.27	13.54	-0.28	9.59e-07	6.27e-05	Promoter (<=1kb)
ENSMUSG00000045671	Spred2	chr11	19923502	19999598	DiffBind	0	.	16.01	15.95	16.08	-0.12	0.00079	0.0138	Promoter (<=1kb)
ENSMUSG00000045763	Basp1	chr15	25364599	25380674	DiffBind	0	.	13.26	13.15	13.36	-0.21	1.3e-05	0.000563	5' UTR
ENSMUSG00000045763	Basp1	chr15	25381070	25414670	DiffBind	0	.	14.91	14.77	15.04	-0.26	2.09e-09	3.74e-07	Promoter (<=1kb)
ENSMUSG00000045767	B230219D22Rik	chr13	55692938	55707050	DiffBind	0	.	13.23	13.13	13.33	-0.19	6.62e-05	0.00204	Promoter (<=1kb)
ENSMUSG00000045795	Whamm	chr7	81571539	81585925	DiffBind	0	.	11.86	11.99	11.72	0.26	0.000908	0.0152	Promoter (<=1kb)
ENSMUSG00000045954	Cavin2	chr1	51289290	51302135	DiffBind	0	.	12.5	12.15	12.79	-0.64	1.37e-21	3.32e-18	Promoter (<=1kb)
ENSMUSG00000045983	Eif4g1	chr16	20672676	20690385	DiffBind	0	.	13.25	13.13	13.35	-0.21	0.00111	0.018	Promoter (<=1kb)
ENSMUSG00000046062	Ppp1r15b	chr1	133131148	133142243	DiffBind	0	.	13.57	13.43	13.7	-0.28	3.93e-09	6.04e-07	Promoter (<=1kb)
ENSMUSG00000046079	Lrrc8d	chr5	105698773	105745567	DiffBind	0	.	14.02	13.93	14.11	-0.18	0.00221	0.0298	Promoter (<=1kb)
ENSMUSG00000046364	Rpl27a	chr7	109518999	109523290	DiffBind	0	.	11.4	11.23	11.56	-0.32	0.000778	0.0136	Promoter (<=1kb)
ENSMUSG00000046434	Hnrnpa1	chr15	103240299	103246945	DiffBind	0	.	12.53	12.43	12.63	-0.2	0.000581	0.0109	Promoter (<=1kb)
ENSMUSG00000046546	Fam43a	chr16	30598501	30604780	DiffBind	0	.	12.12	11.92	12.3	-0.39	3.15e-05	0.00114	Promoter (<=1kb)
ENSMUSG00000046668	Cxxc5	chr18	35827188	35863160	DiffBind	0	.	14.7	14.56	14.83	-0.27	3.12e-05	0.00113	Promoter (<=1kb)
ENSMUSG00000046709	Mapk10	chr5	103186449	103197571	DiffBind	0	.	10.98	10.84	11.12	-0.28	0.00113	0.0181	Intron (ENSMUST00000170792/ENSMUSG00000046709, intron 2 of 13)
ENSMUSG00000046709	Mapk10	chr5	103198421	103211274	DiffBind	0	.	11.75	11.62	11.87	-0.26	0.000174	0.00425	Promoter (<=1kb)
ENSMUSG00000046722	Cdc42se1	chr3	95218281	95236494	DiffBind	0	.	13.28	13.18	13.38	-0.2	0.000694	0.0124	Promoter (<=1kb)
ENSMUSG00000046792	Zfp787	chr7	6131886	6156002	DiffBind	0	.	14.25	14.13	14.36	-0.23	1.44e-05	0.000604	Promoter (<=1kb)
ENSMUSG00000046808	Atp10d	chr5	72203230	72229899	DiffBind	0	.	13.28	13.17	13.39	-0.23	3.69e-06	0.000196	Promoter (<=1kb)
ENSMUSG00000046865	Fbl	chr7	28168886	28179164	DiffBind	0	.	13.42	13.29	13.54	-0.25	0.000217	0.00505	Promoter (<=1kb)
ENSMUSG00000047022	Mipol1	chr12	57293094	57299424	DiffBind	0	.	9.26	9.48	9	0.48	0.00331	0.0393	Intron (ENSMUST00000153755/ENSMUSG00000047022, intron 1 of 3)
ENSMUSG00000047123	Ticam1	chr17	56269539	56276720	DiffBind	0	.	10.49	10.65	10.31	0.34	0.00356	0.0414	Promoter (<=1kb)
ENSMUSG00000047126	Cltc	chr11	86722010	86759380	DiffBind	0	.	14.6	14.51	14.67	-0.16	0.00396	0.0445	Promoter (<=1kb)
ENSMUSG00000047139	Cd24a	chr10	43576038	43587450	DiffBind	0	.	12.85	12.72	12.97	-0.25	4.71e-05	0.00157	Promoter (<=1kb)
ENSMUSG00000047261	Gap43	chr16	42260503	42273714	DiffBind	0	.	11.14	10.9	11.34	-0.44	1.17e-07	1.09e-05	Promoter (2-3kb)
ENSMUSG00000047261	Gap43	chr16	42278319	42289183	DiffBind	0	.	10.9	10.69	11.09	-0.4	9.02e-05	0.00259	Promoter (2-3kb)
ENSMUSG00000047261	Gap43	chr16	42289356	42340643	DiffBind	0	.	14.15	13.9	14.37	-0.46	2.36e-22	9.81e-19	Promoter (<=1kb)
ENSMUSG00000047412	Zbtb44	chr9	31030352	31056583	DiffBind	0	.	12.59	12.68	12.5	0.18	0.00311	0.0375	Promoter (<=1kb)
ENSMUSG00000047675	Gm15501	chr4	117152230	117156644	DiffBind	0	.	11.25	11.06	11.42	-0.35	0.00223	0.0299	Promoter (<=1kb)
ENSMUSG00000047675	Rps8	chr4	117152230	117156644	DiffBind	0	.	11.25	11.06	11.42	-0.35	0.00223	0.0299	Promoter (<=1kb)
ENSMUSG00000047807	NA	chr15	57716388	57755971	DiffBind	0	.	12.57	12.79	12.3	0.49	1.17e-06	7.55e-05	Promoter (<=1kb)
ENSMUSG00000047832	Cdca4	chr12	112816936	112829476	DiffBind	0	.	13.1	12.98	13.2	-0.22	3.28e-05	0.00118	Promoter (<=1kb)
ENSMUSG00000047842	Diras2	chr13	52518230	52530842	DiffBind	0	.	11.79	11.63	11.93	-0.3	0.000459	0.00893	Promoter (<=1kb)
ENSMUSG00000047878	A4galt	chr15	83225685	83251807	DiffBind	0	.	13.14	13.02	13.24	-0.22	0.000146	0.00371	Promoter (<=1kb)
ENSMUSG00000047879	Usp14	chr18	10016947	10030109	DiffBind	0	.	12.76	12.66	12.84	-0.18	0.0026	0.033	Promoter (<=1kb)
ENSMUSG00000047888	Tnrc6b	chr15	80711277	80719807	DiffBind	0	.	10.09	10.4	9.71	0.68	2.54e-07	2.03e-05	Promoter (<=1kb)
ENSMUSG00000048065	Cyb5r2	chr7	107685204	107719849	DiffBind	0	.	12.76	12.57	12.92	-0.35	1.21e-06	7.78e-05	Exon (ENSMUST00000040056/ENSMUSG00000036528, exon 5 of 25)
ENSMUSG00000048065	Cyb5r2	chr7	107720006	107738358	DiffBind	0	.	11.18	10.98	11.36	-0.38	2.47e-05	0.000953	Exon (ENSMUST00000040056/ENSMUSG00000036528, exon 12 of 25)
ENSMUSG00000048234	Rnf149	chr1	39556222	39577581	DiffBind	0	.	14.34	14.26	14.41	-0.16	0.000268	0.00588	Promoter (<=1kb)
ENSMUSG00000048628	NA	chr14	24587355	24596182	DiffBind	0	.	10.62	10.47	10.76	-0.29	0.00395	0.0444	Distal Intergenic
ENSMUSG00000048720	Tbc1d12	chr19	38848965	38866576	DiffBind	0	.	11.83	11.98	11.66	0.32	0.000823	0.0142	Exon (ENSMUST00000037302/ENSMUSG00000048720, exon 2 of 13)
ENSMUSG00000048915	Efna5	chr17	62608374	62883126	DiffBind	0	.	17.32	17.27	17.37	-0.1	0.0041	0.0453	Promoter (<=1kb)
ENSMUSG00000049184	Purg	chr8	33397585	33414923	DiffBind	0	.	11.51	11.65	11.35	0.3	0.00144	0.0216	Intron (ENSMUST00000078058/ENSMUSG00000049184, intron 1 of 1)
ENSMUSG00000049281	Scn3b	chr9	40269275	40282292	DiffBind	0	.	11.83	11.67	11.97	-0.3	2.57e-05	0.000976	Promoter (<=1kb)
ENSMUSG00000049517	Rps23	chr13	90922928	90925562	DiffBind	0	.	10.77	10.61	10.91	-0.29	0.00159	0.0232	Promoter (<=1kb)
ENSMUSG00000049686	Orai1	chr5	123019972	123029812	DiffBind	0	.	10.49	10.66	10.3	0.37	0.00196	0.0271	3' UTR
ENSMUSG00000049740	NA	chr7	107643433	107684966	DiffBind	0	.	14.65	14.54	14.76	-0.23	2.98e-09	4.81e-07	Exon (ENSMUST00000040056/ENSMUSG00000036528, exon 3 of 25)
ENSMUSG00000049807	Arhgap23	chr11	97428445	97435120	DiffBind	0	.	10.36	10.18	10.52	-0.34	0.0041	0.0453	Promoter (1-2kb)
ENSMUSG00000050148	Ubqln2	chrX	153498193	153504321	DiffBind	0	.	11.91	11.79	12.03	-0.24	0.000313	0.00653	Promoter (<=1kb)
ENSMUSG00000050271	Prag1	chr8	36094869	36133894	DiffBind	0	.	14.62	14.54	14.7	-0.16	0.000439	0.00865	Promoter (<=1kb)
ENSMUSG00000050530	Fam171a1	chr2	3118430	3171247	DiffBind	0	.	13.84	13.96	13.72	0.24	0.000117	0.00316	Promoter (<=1kb)
ENSMUSG00000050567	Maml1	chr11	50263847	50292462	DiffBind	0	.	13.37	13.43	13.3	0.14	0.00417	0.0459	Promoter (<=1kb)
ENSMUSG00000050608	Micos10	chr4	139100183	139132998	DiffBind	0	.	15.39	15.33	15.45	-0.12	0.00336	0.0397	Promoter (<=1kb)
ENSMUSG00000050640	Tmem150c	chr5	100136078	100161143	DiffBind	0	.	13.33	13.25	13.41	-0.17	0.000447	0.00879	Promoter (<=1kb)
ENSMUSG00000050708	Ftl1	chr7	45456214	45460942	DiffBind	0	.	11.36	11.12	11.56	-0.43	2.83e-05	0.00105	Promoter (<=1kb)
ENSMUSG00000050711	Scg2	chr1	79434606	79439988	DiffBind	0	.	11.08	10.91	11.23	-0.32	0.00153	0.0227	Promoter (<=1kb)
ENSMUSG00000051041	Olfml1	chr7	107544555	107550135	DiffBind	0	.	9.95	10.37	9.35	1.02	3e-12	1.21e-09	3' UTR
ENSMUSG00000051041	Olfml1	chr7	107564013	107570662	DiffBind	0	.	10.33	10.56	10.05	0.51	1.25e-06	7.9e-05	Promoter (<=1kb)
ENSMUSG00000051111	Sv2c	chr13	96081424	96135375	DiffBind	0	.	15.08	14.97	15.17	-0.2	9.87e-08	9.35e-06	Promoter (<=1kb)
ENSMUSG00000051149	Adnp	chr2	168174438	168207806	DiffBind	0	.	14.72	14.61	14.82	-0.22	4.56e-08	5.07e-06	Promoter (<=1kb)
ENSMUSG00000051236	Msrb3	chr10	120872828	120885259	DiffBind	0	.	11.47	11.66	11.25	0.41	3.92e-07	2.88e-05	Promoter (1-2kb)
ENSMUSG00000051236	Msrb3	chr10	120888133	120901652	DiffBind	0	.	11.88	12.06	11.67	0.4	2.84e-06	0.00016	Promoter (<=1kb)
ENSMUSG00000051243	Islr2	chr9	58195816	58217233	DiffBind	0	.	13.11	12.93	13.28	-0.35	3.29e-07	2.48e-05	Promoter (<=1kb)
ENSMUSG00000051285	Pcmtd1	chr1	7038777	7053794	DiffBind	0	.	11.28	11.12	11.42	-0.3	0.00267	0.0336	Distal Intergenic
ENSMUSG00000051344	Plekhm3	chr1	64946669	64956810	DiffBind	0	.	11.06	11.19	10.91	0.28	0.00305	0.0371	Promoter (<=1kb)
ENSMUSG00000051391	Ywhag	chr5	135904558	135934707	DiffBind	0	.	14.97	14.84	15.08	-0.24	4.28e-08	4.85e-06	Promoter (<=1kb)
ENSMUSG00000051495	Irf2bp2	chr8	126579788	126593550	DiffBind	0	.	14	13.83	14.14	-0.31	1.48e-06	9.09e-05	Promoter (<=1kb)
ENSMUSG00000052056	Zfp217	chr2	170107153	170131098	DiffBind	0	.	13.88	13.74	14	-0.26	6.85e-06	0.000327	Promoter (<=1kb)
ENSMUSG00000052105	Mtcl1	chr17	66418353	66451805	DiffBind	0	.	14.55	14.44	14.65	-0.2	1.05e-05	0.000468	Promoter (<=1kb)
ENSMUSG00000052146	Rps10	chr17	27629902	27635706	DiffBind	0	.	12.45	12.3	12.59	-0.3	0.000566	0.0106	Promoter (<=1kb)
ENSMUSG00000052337	Immt	chr6	71831267	71857379	DiffBind	0	.	14.02	13.94	14.09	-0.15	0.000645	0.0117	Promoter (<=1kb)
ENSMUSG00000052572	Dlg2	chr7	91672465	91687747	DiffBind	0	.	12.87	12.75	12.98	-0.22	0.00131	0.0201	Promoter (<=1kb)
ENSMUSG00000052572	Dlg2	chr7	91830074	91846899	DiffBind	0	.	11.13	10.97	11.27	-0.3	0.00141	0.0214	Intron (ENSMUST00000107196/ENSMUSG00000052572, intron 4 of 22)
ENSMUSG00000052681	Rap1b	chr10	117811376	117848479	DiffBind	0	.	15.41	15.25	15.55	-0.3	1.3e-13	7.16e-11	Promoter (<=1kb)
ENSMUSG00000052698	Tln2	chr9	67591207	67635116	DiffBind	0	.	14.06	13.95	14.17	-0.21	3.33e-06	0.000183	Distal Intergenic
ENSMUSG00000052713	Zfp608	chr18	54902506	54993120	DiffBind	0	.	15.17	15.1	15.24	-0.14	0.000105	0.00292	Promoter (<=1kb)
ENSMUSG00000052727	Map1b	chr13	99422733	99520309	DiffBind	0	.	16.84	16.65	17	-0.35	2.44e-25	2.96e-21	Promoter (<=1kb)
ENSMUSG00000052812	Atad2b	chr12	4916751	4939530	DiffBind	0	.	12.98	13.1	12.85	0.25	3.52e-06	0.000189	Promoter (<=1kb)
ENSMUSG00000053411	Cbx7	chr15	79916873	79942014	DiffBind	0	.	14.09	13.98	14.2	-0.23	0.000107	0.00294	Promoter (<=1kb)
ENSMUSG00000053411	Cbx7	chr15	79942478	79971252	DiffBind	0	.	15.37	15.2	15.52	-0.32	3.36e-08	4.08e-06	Promoter (<=1kb)
ENSMUSG00000053470	Kdm3a	chr6	71612848	71632976	DiffBind	0	.	12.25	12.42	12.07	0.35	0.000152	0.00384	Promoter (<=1kb)
ENSMUSG00000053477	Tcf4	chr18	69342985	69683436	DiffBind	0	.	17.49	17.42	17.55	-0.14	0.000852	0.0146	Promoter (<=1kb)
ENSMUSG00000053617	Sh3pxd2a	chr19	47404148	47419029	DiffBind	0	.	11.3	11.46	11.13	0.33	0.00211	0.0288	Intron (ENSMUST00000081619/ENSMUSG00000053617, intron 2 of 14)
ENSMUSG00000053617	Sh3pxd2a	chr19	47419768	47427935	DiffBind	0	.	10.51	10.68	10.33	0.35	0.00177	0.0252	Exon (ENSMUST00000081619/ENSMUSG00000053617, exon 14 of 15)
ENSMUSG00000053819	Camk2d	chr3	126597018	126626129	DiffBind	0	.	13.64	13.56	13.71	-0.15	0.00248	0.032	Promoter (<=1kb)
ENSMUSG00000053907	Mat2a	chr6	72432154	72442763	DiffBind	0	.	12.89	12.72	13.03	-0.31	2.51e-07	2.01e-05	Promoter (<=1kb)
ENSMUSG00000053980	NA	chr10	9538564	9554646	DiffBind	0	.	11.66	11.52	11.78	-0.27	0.00351	0.0409	Promoter (2-3kb)
ENSMUSG00000053980	NA	chr10	9554837	9613957	DiffBind	0	.	13.78	13.67	13.88	-0.21	6.13e-05	0.00195	Distal Intergenic
ENSMUSG00000054032	NA	chr5	100210025	100239493	DiffBind	0	.	14.08	14.01	14.16	-0.15	0.00235	0.0309	Exon (ENSMUST00000150506/ENSMUSG00000085915, exon 1 of 5)
ENSMUSG00000054057	A930004D18Rik	chr2	18023003	18035028	DiffBind	0	.	11.69	11.88	11.47	0.41	8e-06	0.000375	Promoter (<=1kb)
ENSMUSG00000054061	NA	chr7	93080035	93083892	DiffBind	0	.	9.58	9.26	9.85	-0.6	0.000372	0.00759	Promoter (<=1kb)
ENSMUSG00000054150	Syne3	chr12	104993316	105010487	DiffBind	0	.	12.44	12.3	12.57	-0.28	0.000879	0.0149	Promoter (<=1kb)
ENSMUSG00000054364	Rhob	chr12	8494091	8508900	DiffBind	0	.	13.53	13.4	13.65	-0.25	1.54e-07	1.4e-05	Promoter (<=1kb)
ENSMUSG00000054409	Tmem74	chr15	43830069	43845173	DiffBind	0	.	12.13	11.99	12.25	-0.26	0.000897	0.0151	Distal Intergenic
ENSMUSG00000054409	Tmem74	chr15	43846536	43870381	DiffBind	0	.	13.57	13.44	13.68	-0.25	7.29e-06	0.000344	Promoter (<=1kb)
ENSMUSG00000054640	Slc8a1	chr17	81611038	81659326	DiffBind	0	.	13.37	13.28	13.45	-0.17	0.000996	0.0165	Promoter (<=1kb)
ENSMUSG00000054766	Set	chr2	30060897	30074310	DiffBind	0	.	13.14	13.03	13.24	-0.21	0.000622	0.0114	Promoter (<=1kb)
ENSMUSG00000055407	Map6	chr7	99267482	99323125	DiffBind	0	.	14.7	14.6	14.8	-0.19	4.29e-05	0.00146	Promoter (<=1kb)
ENSMUSG00000055447	Cd47	chr16	49855562	49897092	DiffBind	0	.	13.87	13.76	13.98	-0.22	3.28e-06	0.000181	Promoter (<=1kb)
ENSMUSG00000055471	Alk	chr17	72579572	72604794	DiffBind	0	.	13.12	13	13.23	-0.23	0.000157	0.00393	Promoter (<=1kb)
ENSMUSG00000055491	Pprc1	chr19	46055732	46073415	DiffBind	0	.	13.63	13.52	13.73	-0.21	0.000312	0.00652	Promoter (<=1kb)
ENSMUSG00000056216	Cebpg	chr7	35027043	35057460	DiffBind	0	.	13.94	13.8	14.07	-0.27	1.53e-08	2.06e-06	Promoter (<=1kb)
ENSMUSG00000056427	Slit3	chr11	35541083	35572162	DiffBind	0	.	14.12	14.04	14.2	-0.17	4.14e-05	0.00142	Promoter (<=1kb)
ENSMUSG00000056486	Chn1	chr2	73754380	73775110	DiffBind	0	.	13.56	13.46	13.65	-0.19	0.000216	0.00504	Promoter (<=1kb)
ENSMUSG00000056590	NA	chr15	62078585	62175008	DiffBind	0	.	15.11	15	15.21	-0.22	6.49e-09	9.15e-07	Distal Intergenic
ENSMUSG00000056590	NA	chr15	62223872	62227005	DiffBind	0	.	9.65	9.83	9.44	0.4	0.00269	0.0339	Distal Intergenic
ENSMUSG00000056708	Ier5	chr1	155094483	155099776	DiffBind	0	.	12.3	12.14	12.44	-0.29	0.00282	0.0349	Promoter (<=1kb)
ENSMUSG00000056749	Nfil3	chr13	52965284	52981017	DiffBind	0	.	13.07	12.89	13.24	-0.35	5.88e-10	1.27e-07	Promoter (<=1kb)
ENSMUSG00000056895	H2bu2	chr11	58948991	58954364	DiffBind	0	.	9.5	9.76	9.18	0.58	0.0004	0.00808	Promoter (<=1kb)
ENSMUSG00000057113	Npm1	chr11	33150860	33164662	DiffBind	0	.	13.1	13.01	13.19	-0.18	0.000598	0.0111	Promoter (<=1kb)
ENSMUSG00000057230	Aak1	chr6	86849561	86921947	DiffBind	0	.	14.33	14.39	14.26	0.13	0.00243	0.0316	Promoter (<=1kb)
ENSMUSG00000057777	Mab21l2	chr3	86557983	86573896	DiffBind	0	.	11.44	11.6	11.27	0.32	0.00245	0.0318	Intron (ENSMUST00000107635/ENSMUSG00000028080, intron 40 of 56)
ENSMUSG00000057841	Rpl32	chr6	115801008	115808932	DiffBind	0	.	12.59	12.43	12.74	-0.31	8.73e-06	0.000399	Promoter (<=1kb)
ENSMUSG00000058240	Cryzl1	chr16	91707399	91728645	DiffBind	0	.	13.09	12.98	13.19	-0.21	4.53e-05	0.00153	Promoter (<=1kb)
ENSMUSG00000058318	Phf21a	chr2	92184470	92214431	DiffBind	0	.	13.01	13.1	12.9	0.2	0.0003	0.00636	Promoter (<=1kb)
ENSMUSG00000058558	Rpl5	chr5	107900382	107907908	DiffBind	0	.	12.58	12.44	12.71	-0.27	2.06e-05	0.000818	Promoter (<=1kb)
ENSMUSG00000058655	Eif4b	chr15	102073743	102096946	DiffBind	0	.	14.38	14.26	14.49	-0.23	1.49e-08	2.03e-06	Promoter (<=1kb)
ENSMUSG00000058773	H1f5	chr13	21772496	21779296	DiffBind	0	.	10.37	10.68	9.98	0.7	6.16e-09	8.8e-07	Promoter (1-2kb)
ENSMUSG00000058799	Nap1l1	chr10	111471924	111496582	DiffBind	0	.	14.85	14.73	14.96	-0.23	2.06e-08	2.68e-06	Promoter (<=1kb)
ENSMUSG00000058816	NA	chr19	30483261	30490950	DiffBind	0	.	11.39	11.26	11.52	-0.26	0.00317	0.038	Distal Intergenic
ENSMUSG00000058881	Zfp516	chr18	82913290	82995088	DiffBind	0	.	15.24	15.17	15.31	-0.14	0.00159	0.0232	Promoter (<=1kb)
ENSMUSG00000059005	Hnrnpa3	chr2	75659139	75665749	DiffBind	0	.	12.39	12.26	12.52	-0.26	0.00015	0.00381	Promoter (<=1kb)
ENSMUSG00000059208	Hnrnpm	chr17	33646203	33685662	DiffBind	0	.	14.48	14.42	14.54	-0.12	0.00418	0.0459	Promoter (<=1kb)
ENSMUSG00000059291	Rpl11	chr4	136037672	136053581	DiffBind	0	.	13.32	13.23	13.41	-0.17	0.00381	0.0433	Promoter (<=1kb)
ENSMUSG00000059486	Kbtbd2	chr6	56774367	56798602	DiffBind	0	.	14.02	13.92	14.11	-0.2	0.000173	0.00424	Promoter (<=1kb)
ENSMUSG00000059495	Arhgef12	chr9	43051385	43096806	DiffBind	0	.	13.53	13.62	13.42	0.2	1.78e-05	0.000723	Intron (ENSMUST00000165665/ENSMUSG00000059495, intron 1 of 40)
ENSMUSG00000059921	Unc5c	chr3	141461900	141580381	DiffBind	0	.	15.89	15.79	15.98	-0.19	0.00109	0.0178	Promoter (<=1kb)
ENSMUSG00000060073	Psma3	chr12	70974500	70999915	DiffBind	0	.	13.79	13.71	13.86	-0.16	0.000245	0.00551	Promoter (<=1kb)
ENSMUSG00000060206	Zfp462	chr4	54944143	54983423	DiffBind	0	.	14.35	14.22	14.47	-0.24	2.49e-09	4.25e-07	Promoter (<=1kb)
ENSMUSG00000060206	Zfp462	chr4	54989756	55005582	DiffBind	0	.	12.5	12.41	12.58	-0.18	0.00333	0.0394	Intron (ENSMUST00000133895/ENSMUSG00000060206, intron 1 of 2)
ENSMUSG00000060260	Pwwp2b	chr7	139246908	139269479	DiffBind	0	.	13.5	13.38	13.61	-0.23	0.00341	0.0401	Promoter (<=1kb)
ENSMUSG00000060373	Hnrnpc	chr14	52079365	52104181	DiffBind	0	.	14.45	14.32	14.57	-0.25	6.24e-05	0.00197	Promoter (<=1kb)
ENSMUSG00000060450	Rnf14	chr18	38296775	38314196	DiffBind	0	.	12.91	12.82	13	-0.18	0.000501	0.00963	Promoter (<=1kb)
ENSMUSG00000060480	Olfr171	chr16	19633035	19652715	DiffBind	0	.	11.79	11.89	11.67	0.22	0.00331	0.0393	Distal Intergenic
ENSMUSG00000060487	Samd5	chr10	9614179	9677058	DiffBind	0	.	15.46	15.24	15.64	-0.4	2.42e-22	9.81e-19	Promoter (<=1kb)
ENSMUSG00000060860	Ube2s	chr7	4805187	4812542	DiffBind	0	.	12.24	12.12	12.34	-0.22	0.00366	0.0422	Promoter (<=1kb)
ENSMUSG00000060862	Zbtb40	chr4	137034329	137047268	DiffBind	0	.	12.37	12.49	12.25	0.24	0.00134	0.0206	Promoter (1-2kb)
ENSMUSG00000061143	Maml3	chr3	52048457	52105262	DiffBind	0	.	15.31	15.2	15.41	-0.21	3.08e-09	4.86e-07	Promoter (<=1kb)
ENSMUSG00000061315	Naca	chr10	128033611	128051219	DiffBind	0	.	14.55	14.41	14.68	-0.27	1.29e-07	1.18e-05	Promoter (<=1kb)
ENSMUSG00000061411	Nol4l	chr2	153440229	153444512	DiffBind	0	.	10	10.23	9.72	0.51	0.00458	0.0492	Promoter (<=1kb)
ENSMUSG00000061477	Rps7	chr12	28628934	28636231	DiffBind	0	.	12.49	12.38	12.59	-0.21	0.00137	0.0209	Promoter (<=1kb)
ENSMUSG00000061589	Dot1l	chr10	80755027	80774628	DiffBind	0	.	14.12	14.01	14.22	-0.21	0.00118	0.0186	Promoter (<=1kb)
ENSMUSG00000061603	Akap6	chr12	52698549	52721427	DiffBind	0	.	12.3	12.19	12.41	-0.22	0.000355	0.00732	Promoter (<=1kb)
ENSMUSG00000061613	U2af1	chr17	31647360	31660064	DiffBind	0	.	13.56	13.4	13.7	-0.31	3.45e-08	4.15e-06	Promoter (<=1kb)
ENSMUSG00000061911	Myt1l	chr12	29579031	29593353	DiffBind	0	.	11.15	11.29	10.98	0.31	0.00214	0.029	Intron (ENSMUST00000049784/ENSMUSG00000061911, intron 2 of 24)
ENSMUSG00000061950	Ppp4r1	chr17	65783539	65813761	DiffBind	0	.	14.42	14.36	14.48	-0.12	0.00226	0.0302	Promoter (<=1kb)
ENSMUSG00000061983	Rps12	chr10	23780293	23789439	DiffBind	0	.	12.03	11.93	12.14	-0.21	0.00232	0.0307	Promoter (<=1kb)
ENSMUSG00000062006	Rpl34	chr3	130725760	130730523	DiffBind	0	.	11.51	11.38	11.63	-0.24	0.00154	0.0227	Promoter (<=1kb)
ENSMUSG00000062006	Rpl34-ps1	chr3	130725760	130730523	DiffBind	0	.	11.51	11.38	11.63	-0.24	0.00154	0.0227	Promoter (<=1kb)
ENSMUSG00000062070	Pgk1	chrX	106187104	106201103	DiffBind	0	.	12.13	11.98	12.26	-0.28	3.15e-05	0.00114	Promoter (<=1kb)
ENSMUSG00000062078	Qk	chr17	10221141	10228738	DiffBind	0	.	10.49	10.64	10.32	0.32	0.00363	0.0419	Intron (ENSMUST00000097414/ENSMUSG00000062078, intron 4 of 7)
ENSMUSG00000062078	Qk	chr17	10228997	10271008	DiffBind	0	.	13.01	13.14	12.87	0.27	0.000199	0.00474	Exon (ENSMUST00000097414/ENSMUSG00000062078, exon 5 of 8)
ENSMUSG00000062203	Gspt1	chr16	11225757	11254346	DiffBind	0	.	13.99	13.91	14.06	-0.16	0.000171	0.0042	Promoter (<=1kb)
ENSMUSG00000062270	Morf4l1b	chr9	90092132	90114902	DiffBind	0	.	14	13.9	14.08	-0.18	0.000188	0.00454	Promoter (<=1kb)
ENSMUSG00000062270	Morf4l1	chr9	90092132	90114902	DiffBind	0	.	14	13.9	14.08	-0.18	0.000188	0.00454	Promoter (<=1kb)
ENSMUSG00000062309	Rpp25	chr9	57501373	57505460	DiffBind	0	.	9.51	9.74	9.24	0.5	0.00223	0.0299	Promoter (<=1kb)
ENSMUSG00000062380	Tubb3	chr8	123410554	123421706	DiffBind	0	.	13.42	13.27	13.55	-0.28	5.11e-06	0.000254	Promoter (<=1kb)
ENSMUSG00000062683	Atp5g2	chr15	102662669	102671192	DiffBind	0	.	12.22	12.13	12.31	-0.19	0.00399	0.0446	Promoter (<=1kb)
ENSMUSG00000062937	Mtap	chr4	89136430	89155251	DiffBind	0	.	12.96	12.86	13.05	-0.19	0.000648	0.0117	Promoter (<=1kb)
ENSMUSG00000063077	Kif1b	chr4	149258807	149307959	DiffBind	0	.	15.13	15.06	15.19	-0.12	0.00218	0.0294	Promoter (<=1kb)
ENSMUSG00000063229	Ldha	chr7	46839940	46854668	DiffBind	0	.	12.92	12.79	13.04	-0.24	0.000712	0.0127	Promoter (<=1kb)
ENSMUSG00000063273	Naa15	chr3	51413565	51442309	DiffBind	0	.	14.52	14.42	14.61	-0.19	0.000203	0.00482	Promoter (<=1kb)
ENSMUSG00000063358	Mapk1	chr16	16982950	17037600	DiffBind	0	.	15.02	14.95	15.09	-0.14	0.00231	0.0307	Promoter (<=1kb)
ENSMUSG00000063511	Snrnp70	chr7	45375480	45395820	DiffBind	0	.	13.52	13.41	13.62	-0.21	6.16e-06	0.0003	Promoter (<=1kb)
ENSMUSG00000063524	Eno1	chr4	150235426	150249607	DiffBind	0	.	13.77	13.6	13.91	-0.31	5.1e-08	5.52e-06	Promoter (<=1kb)
ENSMUSG00000063632	Sox11	chr12	27332098	27342718	DiffBind	0	.	12.6	12.48	12.71	-0.23	0.000329	0.00683	Promoter (<=1kb)
ENSMUSG00000063659	Zbtb18	chr1	177442485	177452595	DiffBind	0	.	12.75	12.64	12.85	-0.21	0.000117	0.00315	Promoter (<=1kb)
ENSMUSG00000063870	Chd4	chr6	125096206	125118290	DiffBind	0	.	12.83	12.71	12.95	-0.24	0.00112	0.0181	Promoter (<=1kb)
ENSMUSG00000063954	H2ac19	chr3	96240830	96245392	DiffBind	0	.	9.27	9.56	8.91	0.66	0.000129	0.00338	Promoter (<=1kb)
ENSMUSG00000064080	Fbln2	chr6	91237765	91248901	DiffBind	0	.	11.54	11.41	11.66	-0.25	0.00269	0.0338	Intron (ENSMUST00000113498/ENSMUSG00000064080, intron 2 of 16)
ENSMUSG00000064288	H4c12	chr13	21735087	21750907	DiffBind	0	.	11.9	12.02	11.77	0.25	0.00114	0.0182	Promoter (<=1kb)
ENSMUSG00000064405	LOC115489589	chr2	158355264	158361640	DiffBind	0	.	12.32	12.18	12.45	-0.27	0.00152	0.0226	Promoter (<=1kb)
ENSMUSG00000064451	Snora23	chr7	110017718	110061299	DiffBind	0	.	14.58	14.49	14.67	-0.17	0.0011	0.0179	Promoter (<=1kb)
ENSMUSG00000064513	LOC115487884	chr11	6524712	6529328	DiffBind	0	.	11.98	11.85	12.09	-0.24	0.00078	0.0136	Promoter (<=1kb)
ENSMUSG00000064741	Snord14a	chr7	116268732	116279427	DiffBind	0	.	10.13	10.36	9.86	0.51	0.00278	0.0346	Distal Intergenic
ENSMUSG00000064741	Snord14a	chr7	116300799	116308819	DiffBind	0	.	10.25	10.45	10	0.45	0.0027	0.0339	Distal Intergenic
ENSMUSG00000065192	Gm23460	chr1	52420031	52431989	DiffBind	0	.	11.52	11.41	11.62	-0.21	0.00408	0.0453	Distal Intergenic
ENSMUSG00000065414	Mir138-1	chr9	122570455	122661182	DiffBind	0	.	15.78	15.59	15.95	-0.35	5.66e-22	1.72e-18	Distal Intergenic
ENSMUSG00000065421	Mirlet7a-1	chr13	48533206	48546514	DiffBind	0	.	13.43	13.31	13.54	-0.23	0.000847	0.0146	Promoter (<=1kb)
ENSMUSG00000065553	Mir103-1	chr11	35769512	35791003	DiffBind	0	.	13.9	13.79	14	-0.21	4.17e-05	0.00142	Promoter (<=1kb)
ENSMUSG00000065564	Mirlet7b	chr15	85643594	85708644	DiffBind	0	.	16.48	16.29	16.65	-0.36	2.73e-13	1.38e-10	Promoter (<=1kb)
ENSMUSG00000065569	Mir137	chr3	118429233	118498022	DiffBind	0	.	14.38	14.25	14.5	-0.24	9.47e-05	0.00269	Promoter (<=1kb)
ENSMUSG00000065583	Mir218-2	chr11	35602286	35607091	DiffBind	0	.	9.55	9.81	9.22	0.6	0.000126	0.00332	Intron (ENSMUST00000069837/ENSMUSG00000056427, intron 12 of 35)
ENSMUSG00000065583	Mir218-2	chr11	35607555	35611915	DiffBind	0	.	9.82	10.04	9.56	0.48	0.00148	0.0222	Exon (ENSMUST00000069837/ENSMUSG00000056427, exon 13 of 36)
ENSMUSG00000065637	LOC115487043	chr8	126924270	126949091	DiffBind	0	.	14.39	14.3	14.48	-0.18	7.02e-06	0.000333	Promoter (<=1kb)
ENSMUSG00000065649	Snora74a	chr18	35551590	35561881	DiffBind	0	.	12.5	12.4	12.6	-0.21	0.00118	0.0187	Promoter (<=1kb)
ENSMUSG00000065653	Gm23105	chr10	108369383	108382874	DiffBind	0	.	10.63	10.8	10.43	0.36	0.00417	0.0459	Exon (ENSMUST00000095313/ENSMUSG00000035873, exon 3 of 7)
ENSMUSG00000065729	Gm26176	chr7	73605466	73621976	DiffBind	0	.	12.41	12.62	12.18	0.44	2.96e-10	6.65e-08	Distal Intergenic
ENSMUSG00000066189	Cacng3	chr7	122670422	122714403	DiffBind	0	.	14.37	14.19	14.53	-0.34	3.89e-19	5.9e-16	Promoter (<=1kb)
ENSMUSG00000066189	Cacng3	chr7	122714517	122726752	DiffBind	0	.	11.63	11.48	11.77	-0.29	0.000387	0.00786	Intron (ENSMUST00000084615/ENSMUSG00000066189, intron 1 of 3)
ENSMUSG00000066189	Cacng3	chr7	122727345	122756326	DiffBind	0	.	12.56	12.42	12.69	-0.27	0.00015	0.00381	Exon (ENSMUST00000084615/ENSMUSG00000066189, exon 2 of 4)
ENSMUSG00000066415	Msl2	chr9	101074040	101085529	DiffBind	0	.	13.63	13.47	13.77	-0.29	2.11e-07	1.82e-05	Promoter (<=1kb)
ENSMUSG00000066877	Nck2	chr1	43445795	43569875	DiffBind	0	.	16.14	16.08	16.2	-0.11	0.00231	0.0307	Promoter (<=1kb)
ENSMUSG00000067786	Nnat	chr2	157547130	157569055	DiffBind	0	.	14.12	14.03	14.21	-0.18	0.00172	0.0247	Promoter (<=1kb)
ENSMUSG00000068580	Zfyve19	chr2	119193005	119206472	DiffBind	0	.	11.47	11.59	11.34	0.25	0.00306	0.0372	Promoter (2-3kb)
ENSMUSG00000068739	Sars	chr3	108428166	108446624	DiffBind	0	.	13.52	13.37	13.65	-0.27	2.11e-08	2.69e-06	Promoter (<=1kb)
ENSMUSG00000068923	Syt11	chr3	88743793	88772627	DiffBind	0	.	13.71	13.64	13.79	-0.15	0.00249	0.0321	Promoter (<=1kb)
ENSMUSG00000069072	Slc7a14	chr3	31238192	31283436	DiffBind	0	.	13.56	13.48	13.65	-0.17	0.000166	0.00412	Promoter (<=1kb)
ENSMUSG00000069072	Slc7a14	chr3	31283589	31310384	DiffBind	0	.	13.89	13.8	13.97	-0.17	8.99e-05	0.00259	Promoter (<=1kb)
ENSMUSG00000069114	Zbtb10	chr3	9251071	9260347	DiffBind	0	.	13.1	12.99	13.2	-0.21	0.000106	0.00294	Promoter (<=1kb)
ENSMUSG00000069565	Dazap1	chr10	80264970	80287749	DiffBind	0	.	14	13.9	14.09	-0.19	0.00171	0.0246	Promoter (<=1kb)
ENSMUSG00000069601	Ank3	chr10	69533660	69571439	DiffBind	0	.	13.86	13.75	13.96	-0.21	2.94e-06	0.000164	Promoter (<=1kb)
ENSMUSG00000069601	Ank3	chr10	69614696	69651717	DiffBind	0	.	12.85	12.75	12.95	-0.2	0.00258	0.0329	Intron (ENSMUST00000047061/ENSMUSG00000069601, intron 1 of 16)
ENSMUSG00000069601	Ank3	chr10	69718546	69745682	DiffBind	0	.	12.64	12.55	12.72	-0.17	0.00445	0.048	Intron (ENSMUST00000047061/ENSMUSG00000069601, intron 1 of 16)
ENSMUSG00000069806	Cacng7	chr7	3332321	3342550	DiffBind	0	.	11.54	11.67	11.4	0.27	0.000241	0.00546	Promoter (<=1kb)
ENSMUSG00000070047	Fat1	chr8	44938295	44982167	DiffBind	0	.	12.9	13.05	12.74	0.31	0.000108	0.00295	Promoter (<=1kb)
ENSMUSG00000070565	Rasal2	chr1	157300034	157326923	DiffBind	0	.	12.1	12.21	11.98	0.23	0.00371	0.0424	Intron (ENSMUST00000078308/ENSMUSG00000070565, intron 1 of 17)
ENSMUSG00000070705	Eid2b	chr7	28277701	28280486	DiffBind	0	.	9.24	9.45	9.01	0.44	0.00421	0.0461	Promoter (<=1kb)
ENSMUSG00000071040	NA	chr17	80861988	80873213	DiffBind	0	.	11.99	11.83	12.14	-0.31	1.19e-05	0.000525	Distal Intergenic
ENSMUSG00000071072	Ptges3	chr10	128056793	128079236	DiffBind	0	.	14.72	14.58	14.85	-0.26	4.24e-09	6.43e-07	Promoter (<=1kb)
ENSMUSG00000071172	Srsf3	chr17	29030180	29046698	DiffBind	0	.	13.75	13.59	13.89	-0.3	9.83e-08	9.35e-06	Promoter (<=1kb)
ENSMUSG00000071359	Tbpl1	chr10	22701262	22733370	DiffBind	0	.	14.87	14.76	14.97	-0.21	7.63e-08	7.59e-06	Promoter (<=1kb)
ENSMUSG00000071644	Eef1g	chr19	8967010	8981685	DiffBind	0	.	13.12	13.02	13.21	-0.18	0.000239	0.00543	Promoter (<=1kb)
ENSMUSG00000071708	Sms	chrX	157467809	157492916	DiffBind	0	.	13.85	13.78	13.92	-0.13	0.00348	0.0407	Promoter (<=1kb)
ENSMUSG00000071757	Zhx2	chr15	57693862	57716336	DiffBind	0	.	12.53	12.73	12.29	0.44	7.22e-08	7.24e-06	Promoter (<=1kb)
ENSMUSG00000071866	Ppia	chr11	6412833	6420243	DiffBind	0	.	11.97	11.78	12.14	-0.36	8.9e-07	5.93e-05	Promoter (<=1kb)
ENSMUSG00000072889	Nfxl1	chr5	72548225	72559739	DiffBind	0	.	11.78	11.92	11.64	0.28	4.38e-05	0.00149	Promoter (<=1kb)
ENSMUSG00000073563	Csnk1g3	chr18	53862080	53869405	DiffBind	0	.	12.58	12.49	12.67	-0.18	0.00168	0.0242	Promoter (<=1kb)
ENSMUSG00000073702	Rpl31	chr1	39366782	39373849	DiffBind	0	.	12.48	12.37	12.59	-0.23	0.000781	0.0136	Promoter (<=1kb)
ENSMUSG00000073968	Trim68	chr7	102682268	102687398	DiffBind	0	.	10.21	10.02	10.38	-0.36	0.00176	0.0251	Promoter (<=1kb)
ENSMUSG00000074024	4632427E13Rik	chr7	92736591	92741579	DiffBind	0	.	11.22	11.09	11.34	-0.25	0.00307	0.0372	Promoter (<=1kb)
ENSMUSG00000074403	H3c13	chr3	96263846	96269217	DiffBind	0	.	9.93	10.19	9.63	0.56	6.83e-05	0.00209	Promoter (<=1kb)
ENSMUSG00000074415	Mir100hg	chr9	41579913	41592404	DiffBind	0	.	12.21	12.08	12.32	-0.23	0.00177	0.0252	Promoter (<=1kb)
ENSMUSG00000074643	Cpne1	chr2	156078854	156112260	DiffBind	0	.	13.76	13.67	13.84	-0.17	6.33e-05	0.00198	Promoter (<=1kb)
ENSMUSG00000074656	Eif2s2	chr2	154871219	154893014	DiffBind	0	.	13.54	13.42	13.65	-0.23	4.09e-07	2.99e-05	Promoter (<=1kb)
ENSMUSG00000074698	Csnk2a1	chr2	152223981	152257945	DiffBind	0	.	14.52	14.44	14.59	-0.15	0.00327	0.039	Promoter (<=1kb)
ENSMUSG00000074781	Ube2n	chr10	95514963	95547633	DiffBind	0	.	14.86	14.78	14.93	-0.15	0.000745	0.0132	Promoter (<=1kb)
ENSMUSG00000074794	Arrdc3	chr13	80883439	80892613	DiffBind	0	.	11.29	11.12	11.43	-0.31	0.000538	0.0102	Promoter (<=1kb)
ENSMUSG00000074817	Papolb	chr5	142533554	142540073	DiffBind	0	.	10.11	10.33	9.85	0.49	0.000503	0.00965	Intron (ENSMUST00000063635/ENSMUSG00000029576, intron 2 of 14)
ENSMUSG00000075232	Amd1	chr10	40285445	40304799	DiffBind	0	.	14.43	14.31	14.54	-0.22	2.24e-07	1.87e-05	Promoter (<=1kb)
ENSMUSG00000075327	Zbtb2	chr10	4305583	4361217	DiffBind	0	.	14.64	14.58	14.71	-0.13	0.000943	0.0157	3' UTR
ENSMUSG00000075327	Zbtb2	chr10	4387028	4401308	DiffBind	0	.	13.93	13.85	14	-0.15	0.0036	0.0417	Promoter (<=1kb)
ENSMUSG00000075600	Zc3h3	chr15	75814950	75820846	DiffBind	0	.	9.3	9.54	9	0.54	0.00379	0.0432	Intron (ENSMUST00000100538/ENSMUSG00000075600, intron 3 of 11)
ENSMUSG00000075701	Selenos	chr7	66079580	66086571	DiffBind	0	.	10.88	11.03	10.7	0.33	0.00232	0.0307	Promoter (<=1kb)
ENSMUSG00000076049	Mir598	chr14	63689987	63704730	DiffBind	0	.	10.73	10.97	10.45	0.52	0.000309	0.00648	Intron (ENSMUST00000119973/ENSMUSG00000035067, intron 1 of 2)
ENSMUSG00000076392	NA	chr8	56681146	56688742	DiffBind	0	.	10.27	10.52	9.96	0.56	7.52e-05	0.00225	Distal Intergenic
ENSMUSG00000076392	NA	chr8	56872068	56888047	DiffBind	0	.	11.68	11.8	11.53	0.27	0.00258	0.0329	Distal Intergenic
ENSMUSG00000076392	NA	chr8	56923478	56934179	DiffBind	0	.	11.62	11.77	11.45	0.32	0.000468	0.00909	Distal Intergenic
ENSMUSG00000076431	Sox4	chr13	28944627	28953843	DiffBind	0	.	12.59	12.47	12.7	-0.23	0.00433	0.047	Promoter (<=1kb)
ENSMUSG00000076432	Ywhaq	chr12	21391305	21417612	DiffBind	0	.	13.82	13.73	13.9	-0.16	0.00344	0.0403	Promoter (<=1kb)
ENSMUSG00000077487	Gm23440	chr3	79029084	79036414	DiffBind	0	.	10.35	10.58	10.07	0.51	3.29e-05	0.00118	Distal Intergenic
ENSMUSG00000077789	NA	chr17	6138743	6156211	DiffBind	0	.	11.23	11.37	11.07	0.3	0.000365	0.00749	Promoter (<=1kb)
ENSMUSG00000077802	NA	chr13	14090823	14129232	DiffBind	0	.	13.22	13.3	13.13	0.17	0.000945	0.0157	Promoter (<=1kb)
ENSMUSG00000077999	NA	chr2	167609128	167634242	DiffBind	0	.	14.18	14.09	14.27	-0.18	0.00254	0.0327	Promoter (<=1kb)
ENSMUSG00000078164	NA	chr3	127393821	127409042	DiffBind	0	.	12.97	12.83	13.1	-0.27	2.16e-07	1.83e-05	Distal Intergenic
ENSMUSG00000078566	Bnip3	chr7	138891825	138909629	DiffBind	0	.	12.84	12.7	12.96	-0.26	9.51e-05	0.00269	Promoter (<=1kb)
ENSMUSG00000079011	NA	chr8	74816570	74834046	DiffBind	0	.	12.09	11.85	12.29	-0.43	1.86e-11	5.64e-09	Promoter (<=1kb)
ENSMUSG00000079259	Trim71	chr9	114503823	114566071	DiffBind	0	.	15.82	15.68	15.94	-0.26	2.25e-08	2.81e-06	Promoter (<=1kb)
ENSMUSG00000079523	Tmsb10	chr6	72955789	72959088	DiffBind	0	.	10.97	10.73	11.17	-0.43	0.000422	0.0084	Promoter (<=1kb)
ENSMUSG00000079562	Maea	chr5	33335084	33369440	DiffBind	0	.	14.66	14.6	14.72	-0.12	0.000877	0.0149	Promoter (<=1kb)
ENSMUSG00000079564	Gm11149	chr9	49575755	49605601	DiffBind	0	.	12.95	12.82	13.06	-0.24	5.84e-06	0.000286	Intron (ENSMUST00000166811/ENSMUSG00000039542, intron 1 of 17)
ENSMUSG00000079564	Gm11149	chr9	49606760	49629661	DiffBind	0	.	12.52	12.42	12.61	-0.2	0.00124	0.0194	Intron (ENSMUST00000166811/ENSMUSG00000039542, intron 1 of 17)
ENSMUSG00000079564	Gm11149	chr9	49629819	49671815	DiffBind	0	.	13.41	13.29	13.52	-0.23	2.05e-06	0.000121	Intron (ENSMUST00000166811/ENSMUSG00000039542, intron 1 of 17)
ENSMUSG00000080515	NA	chr5	7898974	7941316	DiffBind	0	.	14.82	14.7	14.93	-0.24	2.27e-05	0.000886	Distal Intergenic
ENSMUSG00000080561	NA	chr1	164973863	164987451	DiffBind	0	.	12.97	12.87	13.07	-0.2	0.000308	0.00648	Distal Intergenic
ENSMUSG00000081585	NA	chr4	123628756	123645665	DiffBind	0	.	10.99	11.23	10.72	0.51	1.42e-05	0.000597	Promoter (<=1kb)
ENSMUSG00000082520	NA	chr2	18347502	18379236	DiffBind	0	.	12.5	12.62	12.36	0.26	0.000311	0.00652	Intron (ENSMUST00000091418/ENSMUSG00000026740, intron 1 of 12)
ENSMUSG00000082936	Gm16166	chr10	120925795	120932480	DiffBind	0	.	9.73	9.92	9.51	0.41	0.0031	0.0374	Promoter (<=1kb)
ENSMUSG00000083080	NA	chr4	66293893	66302623	DiffBind	0	.	11.19	10.98	11.38	-0.39	0.000268	0.00588	Intron (ENSMUST00000084496/ENSMUSG00000028373, intron 1 of 21)
ENSMUSG00000083386	Gm15426	chr17	8664369	8676354	DiffBind	0	.	10.34	10.53	10.12	0.41	0.00152	0.0226	Intron (ENSMUST00000115715/ENSMUSG00000023868, intron 1 of 21)
ENSMUSG00000083405	NA	chr16	37868403	37888320	DiffBind	0	.	13.67	13.6	13.74	-0.14	0.00176	0.0252	Promoter (<=1kb)
ENSMUSG00000083498	Gm14172	chr2	156629195	156641917	DiffBind	0	.	10.36	10.65	10.01	0.64	3.25e-06	0.00018	Promoter (<=1kb)
ENSMUSG00000084024	NA	chr15	5187823	5208538	DiffBind	0	.	11.71	11.88	11.52	0.36	0.00333	0.0394	Promoter (<=1kb)
ENSMUSG00000084390	NA	chr17	8589050	8612986	DiffBind	0	.	12.17	12.3	12.03	0.26	0.00128	0.0199	Intron (ENSMUST00000115715/ENSMUSG00000023868, intron 1 of 21)
ENSMUSG00000084390	NA	chr17	8617444	8662963	DiffBind	0	.	12.69	12.83	12.54	0.29	0.000507	0.00973	Intron (ENSMUST00000115715/ENSMUSG00000023868, intron 1 of 21)
ENSMUSG00000084399	NA	chr10	105347863	105431453	DiffBind	0	.	14.48	14.4	14.57	-0.17	4.12e-05	0.00142	Exon (ENSMUST00000061506/ENSMUSG00000036019, exon 9 of 12)
ENSMUSG00000084466	Gm22960	chr13	46876120	46918666	DiffBind	0	.	12.61	12.73	12.47	0.26	0.000163	0.00405	Promoter (<=1kb)
ENSMUSG00000084595	NA	chr4	82384379	82400157	DiffBind	0	.	13	12.9	13.09	-0.19	0.00342	0.0401	Intron (ENSMUST00000050872/ENSMUSG00000008575, intron 2 of 11)
ENSMUSG00000084595	NA	chr4	82400709	82449866	DiffBind	0	.	14.73	14.63	14.82	-0.19	2.74e-05	0.00102	Promoter (<=1kb)
ENSMUSG00000085368	NA	chr4	149775898	149780586	DiffBind	0	.	11.46	11.18	11.69	-0.51	5.62e-09	8.11e-07	Promoter (<=1kb)
ENSMUSG00000085403	NA	chr4	149748416	149768857	DiffBind	0	.	13.17	13.05	13.27	-0.21	2.07e-05	0.000818	Promoter (<=1kb)
ENSMUSG00000086214	NA	chr2	138035226	138040202	DiffBind	0	.	9.39	9.17	9.58	-0.41	0.0037	0.0424	Distal Intergenic
ENSMUSG00000086503	Xist	chrX	103462749	103484071	DiffBind	0	.	13.13	13.01	13.25	-0.23	0.000123	0.00326	Promoter (<=1kb)
ENSMUSG00000086689	NA	chr12	91674213	91684109	DiffBind	0	.	10.19	10.35	10.01	0.34	0.00257	0.0329	Promoter (<=1kb)
ENSMUSG00000086839	NA	chr11	6465405	6475822	DiffBind	0	.	13.3	13.2	13.39	-0.19	0.000199	0.00474	Promoter (<=1kb)
ENSMUSG00000087047	NA	chr9	40313524	40320893	DiffBind	0	.	11.31	11.11	11.48	-0.36	4.15e-06	0.000215	Promoter (2-3kb)
ENSMUSG00000087467	NA	chr2	67565199	67585357	DiffBind	0	.	13.73	13.6	13.84	-0.24	0.000455	0.0089	Distal Intergenic
ENSMUSG00000087992	Gm25059	chr9	113762951	113769482	DiffBind	0	.	9.29	9.53	9	0.53	0.00255	0.0327	Distal Intergenic
ENSMUSG00000088005	Gm24787	chr15	73339970	73373685	DiffBind	0	.	12.33	12.44	12.22	0.23	0.00167	0.0241	Promoter (<=1kb)
ENSMUSG00000088373	Mir1956	chr3	138527115	138557526	DiffBind	0	.	14.59	14.48	14.7	-0.22	1.36e-05	0.000579	Promoter (<=1kb)
ENSMUSG00000088969	Gm22085	chr8	106976304	106981628	DiffBind	0	.	9.65	9.9	9.35	0.55	0.000178	0.00433	Exon (ENSMUST00000047425/ENSMUSG00000041308, exon 2 of 7)
ENSMUSG00000089115	NA	chr6	118991202	119001301	DiffBind	0	.	10.35	10.52	10.15	0.37	0.00375	0.0428	Distal Intergenic
ENSMUSG00000089257	Gm25718	chr18	81047058	81053282	DiffBind	0	.	11.54	11.38	11.68	-0.3	6.34e-05	0.00198	Distal Intergenic
ENSMUSG00000090336	Cfap97d2	chr8	13699322	13725132	DiffBind	0	.	14.06	13.97	14.15	-0.18	0.00076	0.0134	Promoter (<=1kb)
ENSMUSG00000091896	Ube2d2a	chr18	35771428	35814872	DiffBind	0	.	14.68	14.6	14.75	-0.15	0.00338	0.0399	Promoter (<=1kb)
ENSMUSG00000092203	1110038B12Rik	chr17	34949358	34952926	DiffBind	0	.	11.15	11	11.29	-0.3	0.00323	0.0387	Promoter (<=1kb)
ENSMUSG00000092267	NA	chr19	5793262	5811961	DiffBind	0	.	12.95	12.78	13.1	-0.31	9.34e-08	8.99e-06	Promoter (<=1kb)
ENSMUSG00000092274	Neat1	chr19	5823312	5845727	DiffBind	0	.	13.2	13.08	13.32	-0.24	3.42e-06	0.000186	Promoter (<=1kb)
ENSMUSG00000092749	NA	chr8	105785609	105827335	DiffBind	0	.	13.64	13.76	13.5	0.26	4.56e-06	0.00023	Promoter (<=1kb)
ENSMUSG00000092759	NA	chr16	78035872	78059605	DiffBind	0	.	12.48	12.37	12.59	-0.22	0.00111	0.018	Promoter (<=1kb)
ENSMUSG00000092983	NA	chr19	44243737	44248191	DiffBind	0	.	9.97	9.76	10.15	-0.38	0.00369	0.0424	3' UTR
ENSMUSG00000092990	Mir466q	chr3	28418203	28436670	DiffBind	0	.	11.65	11.51	11.77	-0.26	0.000481	0.00928	Promoter (<=1kb)
ENSMUSG00000093026	NA	chr18	61340318	61400398	DiffBind	0	.	14.46	14.38	14.53	-0.15	0.00304	0.0371	Promoter (<=1kb)
ENSMUSG00000093140	Mir28b	chr8	73035394	73045786	DiffBind	0	.	10.21	10.42	9.96	0.46	0.00229	0.0305	Exon (ENSMUST00000146249/ENSMUSG00000004383, exon 1 of 2)
ENSMUSG00000093178	Snord87	chr1	9938488	9944906	DiffBind	0	.	11.82	11.68	11.94	-0.26	0.000286	0.00614	Promoter (<=1kb)
ENSMUSG00000093349	NA	chr13	89372594	89387004	DiffBind	0	.	13.04	12.94	13.13	-0.19	0.00321	0.0385	Distal Intergenic
ENSMUSG00000093475	NA	chr8	123018378	123046501	DiffBind	0	.	15.58	15.43	15.71	-0.28	1.21e-11	3.98e-09	Promoter (<=1kb)
ENSMUSG00000093656	NA	chr3	96273575	96277492	DiffBind	0	.	9.86	10.09	9.6	0.49	0.000227	0.00523	Intron (ENSMUST00000051089/ENSMUSG00000050936, intron 1 of 1)
ENSMUSG00000093737	NA	chr15	57756086	57763066	DiffBind	0	.	9.73	9.96	9.47	0.48	0.00421	0.0461	5' UTR
ENSMUSG00000093930	Hmgcs1	chr13	119690279	119704721	DiffBind	0	.	13	12.88	13.11	-0.23	0.00023	0.00526	Promoter (<=1kb)
ENSMUSG00000095205	NA	chr5	23850372	23860400	DiffBind	0	.	11.74	11.6	11.87	-0.27	0.000627	0.0114	Promoter (<=1kb)
ENSMUSG00000095297	NA	chr15	39305760	39335959	DiffBind	0	.	12.73	12.83	12.62	0.21	0.00368	0.0423	Promoter (<=1kb)
ENSMUSG00000095297	NA	chr15	39358313	39382784	DiffBind	0	.	12.56	12.69	12.42	0.27	6.19e-05	0.00196	Intron (ENSMUST00000082054/ENSMUSG00000037386, intron 5 of 26)
ENSMUSG00000095297	NA	chr15	39389443	39396479	DiffBind	0	.	9.86	10.05	9.63	0.42	0.00189	0.0264	Intron (ENSMUST00000082054/ENSMUSG00000037386, intron 5 of 26)
ENSMUSG00000095297	NA	chr15	39401276	39410265	DiffBind	0	.	10.51	10.67	10.32	0.36	0.00234	0.0308	Intron (ENSMUST00000082054/ENSMUSG00000037386, intron 5 of 26)
ENSMUSG00000095297	NA	chr15	39423294	39438403	DiffBind	0	.	11.33	11.5	11.15	0.35	0.000107	0.00294	Exon (ENSMUST00000082054/ENSMUSG00000037386, exon 6 of 27)
ENSMUSG00000095403	Gm21092	chr8	20549118	20579539	DiffBind	0	.	11.62	11.47	11.75	-0.29	0.000602	0.0111	Promoter (<=1kb)
ENSMUSG00000095504	Gm22446	chr1	191750924	191760181	DiffBind	0	.	9.91	10.11	9.68	0.44	0.00255	0.0327	Promoter (2-3kb)
ENSMUSG00000096606	Tpbgl	chr7	99620950	99630127	DiffBind	0	.	11.92	11.78	12.06	-0.28	0.00358	0.0416	Promoter (<=1kb)
ENSMUSG00000096893	Mir344d-2	chr7	61685852	61697853	DiffBind	0	.	11.15	10.91	11.36	-0.44	7.32e-06	0.000344	Promoter (<=1kb)
